# Supplementary material for: Linkage of gut microbiota dysbiosis to chronic kidney disease in patients with graded proteinuria levels
Source: Microbiol Spectr. 2026 Apr 23;14(6):e03294-25. doi: 10.1128/spectrum.03294-25 (PMC13228085; doi:10.1128/spectrum.03294-25)
Supplement: Supplemental tables — Tables S1 to S18. [file spectrum.03294-25-s0002.xlsx]

## Sheet: Table Legends
Table S1	Differences in alpha diversity of gut microbiota among the different groups, based on the Greengenes and SILVA databases.
Table S2	Comparison of beta diversity between groups based on the Greengenes and SILVA databases, with significance differences calculated using ANOSIM and PERMANOVA, respectively.
Table S3	Taxa with significantly different abundances among groups identified by LEfSe analysis using the Greengenes and SILVA databases.
Table S4	Differentially abundant taxa identified by LEfSe analysis with corresponding LDA scores and FDR-adjusted q-values.
Table S5	CLR-based differential abundance analysis of genera among HC, PROU-L, and PROU-M groups, including pairwise comparisons with FDR correction.
Table S6	Benjamini-Hochberg FDR correction to PICRUSt2-derived functional (EC) comparisons between NOR and PROU-L.
Table S7	Benjamini-Hochberg FDR correction to PICRUSt2-derived functional (EC) comparisons between NOR and PROU-M.
Table S8	Benjamini-Hochberg FDR correction to PICRUSt2-derived functional (EC) comparisons between PROU-L and PROU-M.
Table S9	Benjamini-Hochberg FDR correction to PICRUSt2-derived functional (KEGG pathway) comparisons between NOR and PROU-L.
Table S10	Benjamini-Hochberg FDR correction to PICRUSt2-derived functional (KEGG pathway) comparisons between NOR and PROU-M.
Table S11	Benjamini-Hochberg FDR correction to PICRUSt2-derived functional (KEGG pathway) comparisons between PROU-L and PROU-M.
Table S12	Importance of genus-level microbial features in the random forest classifier for discriminating NOR and PROU-L.
Table S13	Importance of genus-level microbial features in the random forest classifier for discriminating NOR and PROU-M.
Table S14	Importance of genus-level microbial features in the random forest classifier for discriminating PROU-L and PROU-M.
Table S15	Pairwise differential microbial taxa between NOR and PROU-L identified by MaAsLin2 after covariate adjustment.
Table S16	Pairwise differential microbial taxa between NOR and PROU-M identified by MaAsLin2 after covariate adjustment.
Table S17	Pairwise differential microbial taxa between PROU-L and PROU-M identified by MaAsLin2 after covariate adjustment.
Table S18	Sequencing depth for each sample.

## Sheet: Table S1
Table S1. Differences in alpha diversity of gut microbiota among the different groups, based on the Greengenes and SILVA databases.
p-value	Greengenes	SILVA
Chao1	0.048	0.034
Shannon	0.044	0.034
Pielou_e	0.068	0.077

## Sheet: Table S2
Table S2. Comparison of beta diversity between groups based on the Greengenes and SILVA databases, with significance differences calculated using ANOSIM and PERMANOVA, respectively.
		Greengenes			SILVA
		HC vs. PROU_L	HC vs. PROU_M	PROU_L vs. PROU_M	HC vs. PROU_L	HC vs. PROU_M	PROU_L vs. PROU_M
Anosim	Permutations	999	999	999	999	999	999
	R	0.059	0.094	0.041	0.048	0.085	0.038
	p-value	0.001	0.001	0.011	0.003	0.001	0.012
	q-value	0.002	0.002	0.011	0.005	0.003	0.012
Permanova	Permutations	999	999	999	999	999	999
	F	1.979	2.361	1.856	1.736	2.191	1.782
	p-value	0.003	0.001	0.004	0.011	0.002	0.003
	q-value	0.004	0.003	0.004	0.011	0.005	0.005

## Sheet: Table S3
Table S3. Taxa with significantly different abundances among groups identified by LEfSe analysis using the Greengenes and SILVA databases.
Comparsion	Greengenes-Top 20 taxa	Greengenes-Group	Greengenes-LDA	Greengenes-p.adj	SILVA-Top 20 taxa	SILVA-Group	SILVA-LDA	SILVA-p.adj
HC vs. PROU_L	d__Bacteria.p__Proteobacteria.c__Gammaproteobacteria.o__Enterobacteriales	PROU_L	4.45332	0.0267171	d__Bacteria| p__Proteobacteria| c__Gammaproteobacteria| o__Enterobacterales	PROU_L	4.47473	0.0303088
HC vs. PROU_L	d__Bacteria.p__Proteobacteria.c__Gammaproteobacteria.o__Enterobacteriales.f__Enterobacteriaceae	PROU_L	4.45332	0.0267171	d__Bacteria| p__Proteobacteria| c__Gammaproteobacteria| o__Enterobacterales| f__Enterobacteriaceae	PROU_L	4.47463	0.0303088
HC vs. PROU_L	d__Bacteria.p__Proteobacteria.c__Gammaproteobacteria.o__Enterobacteriales.f__Enterobacteriaceae.g__unclassified_Enterobacteriaceae	PROU_L	4.28525	0.0406006	d__Bacteria| p__Firmicutes| c__Clostridia	HC	4.282	0.0351575
HC vs. PROU_L	d__Bacteria.p__Firmicutes.c__Clostridia.o__Clostridiales.f__Lachnospiraceae.g__Coprococcus	HC	3.89442	0.000624692	d__Bacteria| p__Actinobacteriota| c__Actinobacteria| o__Bifidobacteriales| f__Bifidobacteriaceae| g__Bifidobacterium	HC	4.21944	0.0300574
HC vs. PROU_L	d__Bacteria.p__Verrucomicrobia.c__Verrucomicrobiae.o__Verrucomicrobiales.f__Verrucomicrobiaceae	HC	3.71547	0.0337357	d__Bacteria| p__Proteobacteria| c__Gammaproteobacteria| o__Enterobacterales| f__Enterobacteriaceae| g__Klebsiella_	PROU_L	3.75422	0.0215228
HC vs. PROU_L	d__Bacteria.p__Verrucomicrobia.c__Verrucomicrobiae.o__Verrucomicrobiales.f__Verrucomicrobiaceae.g__Akkermansia	HC	3.70362	0.0337357	d__Bacteria| p__Proteobacteria| c__Gammaproteobacteria| o__Enterobacterales| f__Enterobacteriaceae| g__Klebsiella_	PROU_L	3.75422	0.0215228
HC vs. PROU_L	d__Bacteria.p__Verrucomicrobia	HC	3.70216	0.0337357	d__Bacteria| p__Proteobacteria| c__Gammaproteobacteria| o__Enterobacterales| f__Enterobacteriaceae_	PROU_L	3.75145	0.000849896
HC vs. PROU_L	d__Bacteria.p__Verrucomicrobia.c__Verrucomicrobiae	HC	3.69741	0.0337357	d__Bacteria| p__Proteobacteria| c__Gammaproteobacteria| o__Enterobacterales| f__Enterobacteriaceae_	PROU_L	3.75145	0.000849896
HC vs. PROU_L	d__Bacteria.p__Firmicutes.c__Clostridia.o__Clostridiales.f__Lachnospiraceae.g___Ruminococcus_	PROU_L	3.68992	0.0303133	d__Bacteria| p__Firmicutes| c__Clostridia| o__Lachnospirales| f__Lachnospiraceae| g__[Eubacterium]_hallii_group_	HC	3.6379	0.00662831
HC vs. PROU_L	d__Bacteria.p__Verrucomicrobia.c__Verrucomicrobiae.o__Verrucomicrobiales	HC	3.67395	0.0337357	d__Bacteria| p__Firmicutes| c__Clostridia| o__Lachnospirales| f__Lachnospiraceae| g__[Eubacterium]_hallii_group_	HC	3.63622	0.00717651
HC vs. PROU_L	d__Bacteria.p__Firmicutes.c__Bacilli.o__Turicibacterales	PROU_L	3.6709	0.00331682	d__Bacteria| p__Verrucomicrobiota	HC	3.59946	0.0114652
HC vs. PROU_L	d__Bacteria.p__Firmicutes.c__Bacilli.o__Turicibacterales.f__Turicibacteraceae.g__Turicibacter	PROU_L	3.64576	0.00331682	d__Bacteria| p__Verrucomicrobiota| c__Verrucomicrobiae	HC	3.59859	0.0275056
HC vs. PROU_L	d__Bacteria.p__Firmicutes.c__Bacilli.o__Turicibacterales.f__Turicibacteraceae	PROU_L	3.50262	0.00331682	d__Bacteria| p__Verrucomicrobiota| c__Verrucomicrobiae| o__Verrucomicrobiales	HC	3.59854	0.0275056
HC vs. PROU_L	d__Bacteria.p__Firmicutes.c__Clostridia.o__Clostridiales.f__Clostridiaceae.g__Clostridium	HC	3.48461	0.00424104	d__Bacteria| p__Verrucomicrobiota| c__Verrucomicrobiae| o__Verrucomicrobiales| f__Akkermansiaceae| g__Akkermansia_	HC	3.59853	0.0198336
HC vs. PROU_L	d__Bacteria.p__Firmicutes.c__Clostridia.o__Clostridiales.f__Peptococcaceae.g__rc4_4	PROU_L	3.4321	0.0331209	d__Bacteria| p__Verrucomicrobiota| c__Verrucomicrobiae| o__Verrucomicrobiales| f__Akkermansiaceae	HC	3.59853	0.0198336
HC vs. PROU_L	d__Bacteria.p__Firmicutes.c__Clostridia.o__Clostridiales.f__Clostridiaceae	HC	3.3997	0.00712396	d__Bacteria| p__Verrucomicrobiota| c__Verrucomicrobiae| o__Verrucomicrobiales| f__Akkermansiaceae| g__Akkermansia_	HC	3.53393	0.00304251
HC vs. PROU_L	d__Bacteria.p__Proteobacteria.c__Gammaproteobacteria.o__Enterobacteriales.f__Enterobacteriaceae.g__Enterobacter	PROU_L	3.3112	0.00180966	d__Bacteria| p__Firmicutes| c__Clostridia| o__Oscillospirales| f__Ruminococcaceae| g__Subdoligranulum	HC	3.52917	0.00881762
HC vs. PROU_L	d__Bacteria.p__Bacteroidetes.c__Bacteroidia.o__Bacteroidales.f__S24_7	HC	3.22112	0.0324652	d__Bacteria| p__Firmicutes| c__Clostridia| o__Oscillospirales| f__Oscillospiraceae	HC	3.47099	0.0375035
HC vs. PROU_L	d__Bacteria.p__Bacteroidetes.c__Bacteroidia.o__Bacteroidales.f__S24_7.g__unidentified_S24_7	HC	3.20972	0.0324652	d__Bacteria| p__Firmicutes| c__Clostridia| o__Monoglobales	HC	3.45482	0.00195064
HC vs. PROU_L	d__Bacteria.p__Proteobacteria.c__Betaproteobacteria.o__Burkholderiales.f__Comamonadaceae.g__Comamonas	HC	3.11675	0.0298401	d__Bacteria| p__Firmicutes| c__Clostridia| o__Monoglobales| f__Monoglobaceae| g__Monoglobus	HC	3.45482	0.00195064
Comparsion	Greengenes-Top 20 taxa	Greengenes-Group	Greengenes-LDA	Greengenes-p.adj	SILVA-Top 20 taxa	SILVA-Group	SILVA-LDA	SILVA-p.adj
HC vs. PROU_M	d__Bacteria.p__Actinobacteria	HC	4.50931	0.0200169	d__Bacteria| p__Proteobacteria| c__Gammaproteobacteria	PROU_M	4.51848	3.89467e-06
HC vs. PROU_M	d__Bacteria.p__Proteobacteria.c__Gammaproteobacteria	PROU_M	4.49111	3.5176e-06	d__Bacteria| p__Proteobacteria	PROU_M	4.51833	4.16707e-06
HC vs. PROU_M	d__Bacteria.p__Proteobacteria	PROU_M	4.48848	4.60953e-06	d__Bacteria| p__Proteobacteria| c__Gammaproteobacteria| o__Enterobacterales	PROU_M	4.47004	4.86994e-05
HC vs. PROU_M	d__Bacteria.p__Proteobacteria.c__Gammaproteobacteria.o__Enterobacteriales	PROU_M	4.40675	2.89866e-05	d__Bacteria| p__Proteobacteria| c__Gammaproteobacteria| o__Enterobacterales| f__Enterobacteriaceae	PROU_M	4.46907	4.86994e-05
HC vs. PROU_M	d__Bacteria.p__Proteobacteria.c__Gammaproteobacteria.o__Enterobacteriales.f__Enterobacteriaceae	PROU_M	4.40675	2.89866e-05	d__Bacteria| p__Actinobacteriota	PROU_L	4.39356	0.0139112
HC vs. PROU_M	d__Bacteria.p__Actinobacteria.c__Coriobacteriia	HC	4.40377	0.00194154	d__Bacteria| p__Actinobacteriota| c__Coriobacteriia	PROU_L	4.38223	0.00168259
HC vs. PROU_M	d__Bacteria.p__Actinobacteria.c__Coriobacteriia.o__Coriobacteriales	HC	4.40377	0.00194154	d__Bacteria| p__Actinobacteriota| c__Coriobacteriia| o__Coriobacteriales	PROU_L	4.38223	0.00168259
HC vs. PROU_M	d__Bacteria.p__Actinobacteria.c__Coriobacteriia.o__Coriobacteriales.f__Coriobacteriaceae	HC	4.40377	0.00194154	d__Bacteria| p__Actinobacteriota| c__Coriobacteriia| o__Coriobacteriales| f__Coriobacteriaceae	PROU_L	4.35837	0.00226912
HC vs. PROU_M	d__Bacteria.p__Actinobacteria.c__Coriobacteriia.o__Coriobacteriales.f__Coriobacteriaceae.g__Collinsella	HC	4.37293	0.00495577	d__Bacteria| p__Actinobacteriota| c__Coriobacteriia| o__Coriobacteriales| f__Coriobacteriaceae| g__Collinsella_	PROU_L	4.35052	0.00392117
HC vs. PROU_M	d__Bacteria.p__Firmicutes.c__Clostridia.o__Clostridiales.f__Lachnospiraceae.g__Blautia	HC	4.21123	0.00282094	d__Bacteria| p__Actinobacteriota| c__Coriobacteriia| o__Coriobacteriales| f__Coriobacteriaceae| g__Collinsella_	PROU_L	4.3227	0.00432295
HC vs. PROU_M	d__Bacteria.p__Proteobacteria.c__Gammaproteobacteria.o__Enterobacteriales.f__Enterobacteriaceae.g__unclassified_Enterobacteriaceae	PROU_M	4.18893	0.000189995	d__Bacteria| p__Firmicutes| c__Clostridia| o__Lachnospirales| f__Lachnospiraceae| g__Blautia_	PROU_L	4.1252	0.00378868
HC vs. PROU_M	d__Bacteria.p__Firmicutes.c__Clostridia.o__Clostridiales.f__Lachnospiraceae.g___Ruminococcus_	PROU_M	4.1448	0.000104861	d__Bacteria| p__Firmicutes| c__Clostridia| o__Lachnospirales| f__Lachnospiraceae| g__Blautia_	PROU_L	4.12124	0.00387437
HC vs. PROU_M	d__Bacteria.p__Firmicutes.c__Clostridia.o__Clostridiales.f__Lachnospiraceae.g__Coprococcus	HC	3.99623	2.81084e-05	d__Bacteria| p__Proteobacteria| c__Gammaproteobacteria| o__Enterobacterales| f__Enterobacteriaceae| g__Escherichia-Shigella_	PROU_M	4.10946	0.0485071
HC vs. PROU_M	d__Bacteria.p__Firmicutes.c__Clostridia.o__Clostridiales.f__Ruminococcaceae.g__Gemmiger	HC	3.91857	0.000223633	d__Bacteria| p__Proteobacteria| c__Gammaproteobacteria| o__Enterobacterales| f__Enterobacteriaceae| g__Escherichia-Shigella_	PROU_M	4.10945	0.0485071
HC vs. PROU_M	d__Bacteria.p__Proteobacteria.c__Gammaproteobacteria.o__Enterobacteriales.f__Enterobacteriaceae.g__Klebsiella	PROU_M	3.82619	0.000863744	d__Bacteria| p__Firmicutes| c__Clostridia| o__Oscillospirales| f__Ruminococcaceae| g__Subdoligranulum	PROU_L	3.90839	0.00012539
HC vs. PROU_M	d__Bacteria.p__Proteobacteria.c__Gammaproteobacteria.o__Pasteurellales.f__Pasteurellaceae	PROU_M	3.75406	0.0136951	d__Bacteria| p__Proteobacteria| c__Gammaproteobacteria| o__Enterobacterales| f__Enterobacteriaceae| g__Klebsiella_	PROU_M	3.90498	0.00130282
HC vs. PROU_M	d__Bacteria.p__Proteobacteria.c__Gammaproteobacteria.o__Pasteurellales	PROU_M	3.75225	0.0136951	d__Bacteria| p__Proteobacteria| c__Gammaproteobacteria| o__Enterobacterales| f__Enterobacteriaceae| g__Klebsiella_	PROU_M	3.90498	0.00130282
HC vs. PROU_M	d__Bacteria.p__Firmicutes.c__Clostridia.o__Clostridiales.f__unidentified_Clostridiales	HC	3.72786	0.0103186	d__Bacteria| p__Firmicutes| c__Clostridia| o__Lachnospirales| f__Lachnospiraceae| g__[Ruminococcus]_	PROU_M	3.81996	0.0135967
HC vs. PROU_M	d__Bacteria.p__Firmicutes.c__Clostridia.o__Clostridiales.f__unidentified_Clostridiales.g__unidentified_Clostridiales	HC	3.72786	0.0103186	d__Bacteria| p__Firmicutes| c__Clostridia| o__Lachnospirales| f__Lachnospiraceae| g__[Ruminococcus]_	PROU_M	3.81996	0.0135967
HC vs. PROU_M	d__Bacteria.p__Proteobacteria.c__Gammaproteobacteria.o__Pasteurellales.f__Pasteurellaceae.g__Haemophilus	PROU_M	3.71505	0.0132277	d__Bacteria| p__Firmicutes| c__Clostridia| o__Lachnospirales| f__Lachnospiraceae| g__Eubacterium_	PROU_L	3.80116	5.16647e-05
Comparsion	Greengenes-Top 20 taxa	Greengenes-Group	Greengenes-LDA	Greengenes-p.adj	SILVA-Top 20 taxa	SILVA-Group	SILVA-LDA	SILVA-p.adj
PROU_L vs. PROU_M	d__Bacteria.p__Actinobacteria.c__Coriobacteriia	PROU_L	4.25529	0.00697026	d__Bacteria| p__Actinobacteriota| c__Coriobacteriia	PROU_L	4.29491	0.00872683
PROU_L vs. PROU_M	d__Bacteria.p__Actinobacteria.c__Coriobacteriia.o__Coriobacteriales	PROU_L	4.25529	0.00697026	d__Bacteria| p__Actinobacteriota| c__Coriobacteriia| o__Coriobacteriales	PROU_L	4.29491	0.00872683
PROU_L vs. PROU_M	d__Bacteria.p__Actinobacteria.c__Coriobacteriia.o__Coriobacteriales.f__Coriobacteriaceae	PROU_L	4.25529	0.00697026	d__Bacteria| p__Actinobacteriota| c__Coriobacteriia| o__Coriobacteriales| f__Coriobacteriaceae	PROU_L	4.29242	0.0105549
PROU_L vs. PROU_M	d__Bacteria.p__Actinobacteria.c__Coriobacteriia.o__Coriobacteriales.f__Coriobacteriaceae.g__Collinsella	PROU_L	4.25333	0.0127883	d__Bacteria| p__Actinobacteriota| c__Coriobacteriia| o__Coriobacteriales| f__Coriobacteriaceae| g__Collinsella_	PROU_L	4.29171	0.0127883
PROU_L vs. PROU_M	d__Bacteria.p__Proteobacteria	PROU_M	4.06103	0.0325027	d__Bacteria| p__Actinobacteriota| c__Coriobacteriia| o__Coriobacteriales| f__Coriobacteriaceae| g__Collinsella_	PROU_L	4.29096	0.0127247
PROU_L vs. PROU_M	d__Bacteria.p__Proteobacteria.c__Gammaproteobacteria	PROU_M	4.05878	0.0238664	d__Bacteria| p__Proteobacteria	PROU_M	3.94491	0.0233998
PROU_L vs. PROU_M	d__Bacteria.p__TM7.c__TM7_3.o__unidentified_TM7_3.f__unidentified_TM7_3	PROU_M	3.76787	0.0264498	d__Bacteria| p__Proteobacteria| c__Gammaproteobacteria	PROU_M	3.94473	0.0229413
PROU_L vs. PROU_M	d__Bacteria.p__Proteobacteria.c__Gammaproteobacteria.o__Pasteurellales.f__Pasteurellaceae	PROU_M	3.73962	0.000884215	d__Bacteria| p__Proteobacteria| c__Gammaproteobacteria| o__Pasteurellales| f__Pasteurellaceae	PROU_M	3.73859	0.0011652
PROU_L vs. PROU_M	d__Bacteria.p__Proteobacteria.c__Gammaproteobacteria.o__Pasteurellales	PROU_M	3.73406	0.000884215	d__Bacteria| p__Proteobacteria| c__Gammaproteobacteria| o__Pasteurellales	PROU_M	3.73859	0.0011652
PROU_L vs. PROU_M	d__Bacteria.p__Proteobacteria.c__Gammaproteobacteria.o__Pasteurellales.f__Pasteurellaceae.g__Haemophilus	PROU_M	3.65099	0.000855922	d__Bacteria| p__Proteobacteria| c__Gammaproteobacteria| o__Pasteurellales| f__Pasteurellaceae| g__Haemophilus_	PROU_M	3.72215	0.000908423
PROU_L vs. PROU_M	d__Bacteria.p__TM7.c__TM7_3.o__unidentified_TM7_3.f__unidentified_TM7_3.g__unidentified_TM7_3	PROU_M	3.61342	0.0264498	d__Bacteria| p__Proteobacteria| c__Gammaproteobacteria| o__Pasteurellales| f__Pasteurellaceae| g__Haemophilus_	PROU_M	3.71973	0.000935801
PROU_L vs. PROU_M	d__Bacteria.p__TM7.c__TM7_3.o__unidentified_TM7_3	PROU_M	3.57125	0.0264498	d__Bacteria| p__Firmicutes| c__Clostridia| o__Clostridiales| f__Clostridiaceae| g__Clostridium_sensu_stricto_1	PROU_M	3.61601	0.0108272
PROU_L vs. PROU_M	d__Bacteria.p__Actinobacteria.c__Actinobacteria.o__Actinomycetales.f__Micrococcaceae	PROU_M	3.2782	0.0186374	d__Bacteria| p__Firmicutes| c__Clostridia| o__Clostridiales| f__Clostridiaceae| g__Clostridium_sensu_stricto_1_	PROU_M	3.61584	0.00969756
PROU_L vs. PROU_M	d__Bacteria.p__Actinobacteria.c__Actinobacteria.o__Actinomycetales.f__Micrococcaceae.g__Rothia	PROU_M	3.26445	0.0186374	d__Bacteria| p__Firmicutes| c__Clostridia| o__Clostridiales| f__Clostridiaceae	PROU_M	3.61559	0.0115598
PROU_L vs. PROU_M	d__Bacteria.p__Firmicutes.c__Clostridia.o__Clostridiales.f__Clostridiaceae.g__unidentified_Clostridiaceae	PROU_M	3.11323	0.0156494	d__Bacteria| p__Firmicutes| c__Clostridia| o__Clostridiales	PROU_M	3.61559	0.0115598
PROU_L vs. PROU_M	d__Bacteria.p__Firmicutes.c__Clostridia.o__Clostridiales.f__Veillonellaceae.g__Veillonella	PROU_M	3.02435	0.0294455	d__Bacteria| p__Firmicutes| c__Clostridia| o__Oscillospirales| f__Ruminococcaceae	PROU_L	3.59099	0.0471177
PROU_L vs. PROU_M	d__Bacteria.p__Proteobacteria.c__Gammaproteobacteria.o__Xanthomonadales.f__Xanthomonadaceae.g__Stenotrophomonas	PROU_M	3.02007	0.0171205	d__Bacteria| p__Firmicutes| c__Clostridia| o__Oscillospirales| f__Ruminococcaceae| g__Ruminococcus	PROU_L	3.13135	0.0427386
PROU_L vs. PROU_M	d__Bacteria.p__Bacteroidetes.c__Bacteroidia.o__Bacteroidales.f___Barnesiellaceae_	PROU_L	2.99122	0.0124036	d__Bacteria| p__Firmicutes| c__Negativicutes| o__Veillonellales-Selenomonadales| f__Veillonellaceae| g__Veillonella_	PROU_M	2.99389	0.0190527
PROU_L vs. PROU_M	d__Bacteria.p__Bacteroidetes.c__Bacteroidia.o__Bacteroidales.f___Barnesiellaceae_.g__unidentified__Barnesiellaceae_	PROU_L	2.97083	0.0219524	d__Bacteria| p__Firmicutes| c__Negativicutes| o__Veillonellales-Selenomonadales| f__Veillonellaceae| g__Veillonella_	PROU_M	2.99298	0.0190527
PROU_L vs. PROU_M	d__Bacteria.p__Actinobacteria.c__Actinobacteria.o__Actinomycetales	PROU_M	2.86196	0.0366793	d__Bacteria| p__Bacteroidota| c__Bacteroidia| o__Bacteroidales| f__Barnesiellaceae	PROU_L	2.9256	0.0205604

## Sheet: Table S4
Table S4. Differentially abundant taxa identified by LEfSe analysis with corresponding LDA scores and FDR-adjusted q-values.
Comparsion	taxa	Group	LDA	q-value_FDR
HC vs. PROU_L	d__Bacteria.p__Proteobacteria.c__Gammaproteobacteria.o__Enterobacteriales.f__Enterobacteriaceae	PROU_L	4.45332	0.0402498
HC vs. PROU_L	d__Bacteria.p__Proteobacteria.c__Gammaproteobacteria.o__Enterobacteriales	PROU_L	4.45332	0.0402498
HC vs. PROU_L	d__Bacteria.p__Proteobacteria.c__Gammaproteobacteria.o__Enterobacteriales.f__Enterobacteriaceae.g__unclassified_Enterobacteriaceae	PROU_L	4.28525	0.0438724
HC vs. PROU_L	d__Bacteria.p__Firmicutes.c__Clostridia.o__Clostridiales.f__Lachnospiraceae.g__Coprococcus	HC	3.89442	0.0199908
HC vs. PROU_L	d__Bacteria.p__Verrucomicrobia.c__Verrucomicrobiae.o__Verrucomicrobiales.f__Verrucomicrobiaceae	HC	3.71547	0.0402498
HC vs. PROU_L	d__Bacteria.p__Verrucomicrobia.c__Verrucomicrobiae.o__Verrucomicrobiales.f__Verrucomicrobiaceae.g__Akkermansia	HC	3.70362	0.0402498
HC vs. PROU_L	d__Bacteria.p__Verrucomicrobia	HC	3.70216	0.0402498
HC vs. PROU_L	d__Bacteria.p__Verrucomicrobia.c__Verrucomicrobiae	HC	3.69741	0.0402498
HC vs. PROU_L	d__Bacteria.p__Firmicutes.c__Clostridia.o__Clostridiales.f__Lachnospiraceae.g___Ruminococcus_	PROU_L	3.68992	0.0402498
HC vs. PROU_L	d__Bacteria.p__Verrucomicrobia.c__Verrucomicrobiae.o__Verrucomicrobiales	HC	3.67395	0.0402498
HC vs. PROU_L	d__Bacteria.p__Firmicutes.c__Bacilli.o__Turicibacterales	PROU_L	3.6709	0.022218
HC vs. PROU_L	d__Bacteria.p__Firmicutes.c__Bacilli.o__Turicibacterales.f__Turicibacteraceae.g__Turicibacter	PROU_L	3.64576	0.022218
HC vs. PROU_L	d__Bacteria.p__Firmicutes.c__Bacilli.o__Turicibacterales.f__Turicibacteraceae	PROU_L	3.50262	0.022218
HC vs. PROU_L	d__Bacteria.p__Firmicutes.c__Clostridia.o__Clostridiales.f__Clostridiaceae.g__Clostridium	HC	3.48461	0.0226211
HC vs. PROU_L	d__Bacteria.p__Firmicutes.c__Clostridia.o__Clostridiales.f__Peptococcaceae.g__rc4_4	PROU_L	3.4321	0.0402498
HC vs. PROU_L	d__Bacteria.p__Firmicutes.c__Clostridia.o__Clostridiales.f__Clostridiaceae	HC	3.3997	0.0322465
HC vs. PROU_L	d__Bacteria.p__Proteobacteria.c__Gammaproteobacteria.o__Enterobacteriales.f__Enterobacteriaceae.g__Enterobacter	PROU_L	3.3112	0.022218
HC vs. PROU_L	d__Bacteria.p__Bacteroidetes.c__Bacteroidia.o__Bacteroidales.f__S24_7	HC	3.22112	0.0402498
HC vs. PROU_L	d__Bacteria.p__Bacteroidetes.c__Bacteroidia.o__Bacteroidales.f__S24_7.g__unidentified_S24_7	HC	3.20972	0.0402498
HC vs. PROU_L	d__Bacteria.p__Proteobacteria.c__Betaproteobacteria.o__Burkholderiales.f__Comamonadaceae.g__Comamonas	HC	3.11675	0.0402498
HC vs. PROU_L	d__Bacteria.p__Proteobacteria.c__Gammaproteobacteria.o__Pasteurellales.f__Pasteurellaceae.g__Actinobacillus	HC	3.05757	0.0402498
HC vs. PROU_L	d__Bacteria.p__Tenericutes.c__Mollicutes.o__RF39.f__unidentified_RF39.g__unidentified_RF39	PROU_L	2.98612	0.0402498
HC vs. PROU_L	d__Bacteria.p__Tenericutes.c__Mollicutes.o__RF39.f__unidentified_RF39	PROU_L	2.98174	0.0402498
HC vs. PROU_L	d__Bacteria.p__Tenericutes.c__Mollicutes.o__RF39	PROU_L	2.97265	0.0402498
HC vs. PROU_L	d__Bacteria.p__Firmicutes.c__Clostridia.o__Clostridiales.f__Ruminococcaceae.g__unclassified_Ruminococcaceae	HC	2.92376	0.0402498
HC vs. PROU_L	d__Bacteria.p__Actinobacteria.c__Coriobacteriia.o__Coriobacteriales.f__Coriobacteriaceae.g__Adlercreutzia	HC	2.74901	0.0402498
HC vs. PROU_L	d__Bacteria.p__Proteobacteria.c__Gammaproteobacteria.o__Enterobacteriales.f__Enterobacteriaceae.g__unidentified_Enterobacteriaceae	PROU_L	2.71334	0.0402498
HC vs. PROU_L	d__Bacteria.p__Firmicutes.c__Clostridia.o__Clostridiales.f__Veillonellaceae.g__Megasphaera	HC	2.66967	0.0438724
HC vs. PROU_L	d__Bacteria.p__Actinobacteria.c__Actinobacteria.o__Actinomycetales.f__Actinomycetaceae	HC	2.6112	0.0438724
HC vs. PROU_L	d__Bacteria.p__Actinobacteria.c__Actinobacteria.o__Actinomycetales	HC	2.55228	0.0402498
HC vs. PROU_L	d__Bacteria.p__Bacteroidetes.c__Bacteroidia.o__Bacteroidales.f___Odoribacteraceae_.g__Butyricimonas	HC	2.28557	0.0372361
HC vs. PROU_L	d__Bacteria.p__Firmicutes.c__Clostridia.o__Clostridiales.f__Clostridiaceae.g__SMB53	PROU_L	2.28341	0.0402986
Comparsion	taxa	Group	LDA	q-value_FDR
HC vs. PROU_M	d__Bacteria.p__Actinobacteria	HC	4.50931	0.0200169
HC vs. PROU_M	d__Bacteria.p__Proteobacteria.c__Gammaproteobacteria	PROU_M	4.49111	3.39996e-06
HC vs. PROU_M	d__Bacteria.p__Proteobacteria	PROU_M	4.48848	4.76762e-06
HC vs. PROU_M	d__Bacteria.p__Proteobacteria.c__Gammaproteobacteria.o__Enterobacteriales.f__Enterobacteriaceae	PROU_M	4.40675	2.64138e-05
HC vs. PROU_M	d__Bacteria.p__Proteobacteria.c__Gammaproteobacteria.o__Enterobacteriales	PROU_M	4.40675	2.64138e-05
HC vs. PROU_M	d__Bacteria.p__Actinobacteria.c__Coriobacteriia.o__Coriobacteriales.f__Coriobacteriaceae	HC	4.40377	0.00194154
HC vs. PROU_M	d__Bacteria.p__Actinobacteria.c__Coriobacteriia.o__Coriobacteriales	HC	4.40377	0.00194154
HC vs. PROU_M	d__Bacteria.p__Actinobacteria.c__Coriobacteriia	HC	4.40377	0.00194154
HC vs. PROU_M	d__Bacteria.p__Actinobacteria.c__Coriobacteriia.o__Coriobacteriales.f__Coriobacteriaceae.g__Collinsella	HC	4.37293	0.00490202
HC vs. PROU_M	d__Bacteria.p__Firmicutes.c__Clostridia.o__Clostridiales.f__Lachnospiraceae.g__Blautia	HC	4.21123	0.00282103
HC vs. PROU_M	d__Bacteria.p__Proteobacteria.c__Gammaproteobacteria.o__Enterobacteriales.f__Enterobacteriaceae.g__unclassified_Enterobacteriaceae	PROU_M	4.18893	0.000174748
HC vs. PROU_M	d__Bacteria.p__Firmicutes.c__Clostridia.o__Clostridiales.f__Lachnospiraceae.g___Ruminococcus_	PROU_M	4.1448	0.000104861
HC vs. PROU_M	d__Bacteria.p__Firmicutes.c__Clostridia.o__Clostridiales.f__Lachnospiraceae.g__Coprococcus	HC	3.99623	2.811e-05
HC vs. PROU_M	d__Bacteria.p__Firmicutes.c__Clostridia.o__Clostridiales.f__Ruminococcaceae.g__Gemmiger	HC	3.91857	0.000223643
HC vs. PROU_M	d__Bacteria.p__Proteobacteria.c__Gammaproteobacteria.o__Enterobacteriales.f__Enterobacteriaceae.g__Klebsiella	PROU_M	3.82619	0.00082942
HC vs. PROU_M	d__Bacteria.p__Proteobacteria.c__Gammaproteobacteria.o__Pasteurellales.f__Pasteurellaceae	PROU_M	3.75406	0.0132765
HC vs. PROU_M	d__Bacteria.p__Proteobacteria.c__Gammaproteobacteria.o__Pasteurellales	PROU_M	3.75225	0.0132765
HC vs. PROU_M	d__Bacteria.p__Firmicutes.c__Clostridia.o__Clostridiales.f__unidentified_Clostridiales.g__unidentified_Clostridiales	HC	3.72786	0.0103188
HC vs. PROU_M	d__Bacteria.p__Firmicutes.c__Clostridia.o__Clostridiales.f__unidentified_Clostridiales	HC	3.72786	0.0103188
HC vs. PROU_M	d__Bacteria.p__Proteobacteria.c__Gammaproteobacteria.o__Pasteurellales.f__Pasteurellaceae.g__Haemophilus	PROU_M	3.71505	0.0133696
HC vs. PROU_M	d__Bacteria.p__TM7.c__TM7_3.o__unidentified_TM7_3	PROU_M	3.69241	0.0274286
HC vs. PROU_M	d__Bacteria.p__Firmicutes.c__Clostridia.o__Clostridiales.f__Lachnospiraceae.g__unclassified_Lachnospiraceae	HC	3.65966	0.0401729
HC vs. PROU_M	d__Bacteria.p__TM7.c__TM7_3.o__unidentified_TM7_3.f__unidentified_TM7_3.g__unidentified_TM7_3	PROU_M	3.58988	0.0274286
HC vs. PROU_M	d__Bacteria.p__Firmicutes.c__Clostridia.o__Clostridiales.f__Ruminococcaceae.g__Ruminococcus	HC	3.51953	0.0268473
HC vs. PROU_M	d__Bacteria.p__TM7.c__TM7_3.o__unidentified_TM7_3.f__unidentified_TM7_3	PROU_M	3.45274	0.0274286
HC vs. PROU_M	d__Bacteria.p__Proteobacteria.c__Gammaproteobacteria.o__Enterobacteriales.f__Enterobacteriaceae.g__Enterobacter	PROU_M	3.39581	0.023214
HC vs. PROU_M	d__Bacteria.p__Firmicutes.c__Clostridia.o__Clostridiales.f__Ruminococcaceae.g__Oscillospira	HC	3.36991	0.00806229
HC vs. PROU_M	d__Bacteria.p__Firmicutes.c__Clostridia.o__Clostridiales.f__Ruminococcaceae.g__unidentified_Ruminococcaceae	HC	3.31763	0.00136821
HC vs. PROU_M	d__Bacteria.p__Actinobacteria.c__Coriobacteriia.o__Coriobacteriales.f__Coriobacteriaceae.g__unidentified_Coriobacteriaceae	HC	3.17073	0.0114895
HC vs. PROU_M	d__Bacteria.p__Firmicutes.c__Clostridia.o__Clostridiales.f__Clostridiaceae.g__unidentified_Clostridiaceae	PROU_M	3.14551	0.0337645
HC vs. PROU_M	d__Bacteria.p__Firmicutes.c__Clostridia.o__Clostridiales.f___Mogibacteriaceae_.g__unidentified__Mogibacteriaceae_	HC	3.12287	0.00252423
HC vs. PROU_M	d__Bacteria.p__Firmicutes.c__Clostridia.o__Clostridiales.f___Mogibacteriaceae_	HC	3.10866	0.00736801
HC vs. PROU_M	d__Bacteria.p__Firmicutes.c__Clostridia.o__Clostridiales.f___Mogibacteriaceae_.g__Mogibacterium	PROU_M	3.07957	0.00362107
HC vs. PROU_M	d__Bacteria.p__Firmicutes.c__Clostridia.o__Clostridiales.f__Veillonellaceae.g__Veillonella	PROU_M	3.06819	0.0359321
HC vs. PROU_M	d__Bacteria.p__Firmicutes.c__Bacilli.o__Turicibacterales.f__Turicibacteraceae	PROU_M	3.05481	1.85986e-05
HC vs. PROU_M	d__Bacteria.p__Tenericutes.c__Mollicutes	HC	3.0337	0.00511736
HC vs. PROU_M	d__Bacteria.p__Firmicutes.c__Bacilli.o__Turicibacterales	PROU_M	3.03272	1.85986e-05
HC vs. PROU_M	d__Bacteria.p__Tenericutes	HC	3.0223	0.00511736
HC vs. PROU_M	d__Bacteria.p__Tenericutes.c__Mollicutes.o__RF39	HC	3.02207	0.00295594
HC vs. PROU_M	d__Bacteria.p__Firmicutes.c__Bacilli.o__Turicibacterales.f__Turicibacteraceae.g__Turicibacter	PROU_M	2.9929	1.85986e-05
HC vs. PROU_M	d__Bacteria.p__Tenericutes.c__Mollicutes.o__RF39.f__unidentified_RF39	HC	2.97366	0.00295594
HC vs. PROU_M	d__Bacteria.p__Actinobacteria.c__Coriobacteriia.o__Coriobacteriales.f__Coriobacteriaceae.g__Adlercreutzia	HC	2.96753	0.000204924
HC vs. PROU_M	d__Bacteria.p__Tenericutes.c__Mollicutes.o__RF39.f__unidentified_RF39.g__unidentified_RF39	HC	2.96658	0.00295594
HC vs. PROU_M	d__Bacteria.p__Firmicutes.c__Clostridia.o__Clostridiales.f__Ruminococcaceae.g__unclassified_Ruminococcaceae	HC	2.92246	0.00180284
HC vs. PROU_M	d__Bacteria.p__Firmicutes.c__Erysipelotrichi.o__Erysipelotrichales.f__Erysipelotrichaceae.g__unclassified_Erysipelotrichaceae	PROU_M	2.90207	0.0173361
HC vs. PROU_M	d__Bacteria.p__Proteobacteria.c__Deltaproteobacteria	HC	2.83341	0.00669233
HC vs. PROU_M	d__Bacteria.p__Firmicutes.c__Clostridia.o__Clostridiales.f__Ruminococcaceae.g__Butyricicoccus	HC	2.68852	0.0407828
HC vs. PROU_M	d__Bacteria.p__Bacteroidetes.c__Bacteroidia.o__Bacteroidales.f___Barnesiellaceae_	HC	2.64607	0.0292237
HC vs. PROU_M	d__Bacteria.p__Proteobacteria.c__Deltaproteobacteria.o__Desulfovibrionales.f__Desulfovibrionaceae	HC	2.62313	0.0056821
HC vs. PROU_M	d__Bacteria.p__Proteobacteria.c__Deltaproteobacteria.o__Desulfovibrionales	HC	2.62313	0.00574491
HC vs. PROU_M	d__Bacteria.p__Bacteroidetes.c__Bacteroidia.o__Bacteroidales.f__Rikenellaceae.g__unidentified_Rikenellaceae	HC	2.55178	0.00645627
HC vs. PROU_M	d__Bacteria.p__Firmicutes.c__Clostridia.o__Clostridiales.f__Ruminococcaceae.g__Anaerotruncus	HC	2.48392	0.00853168
HC vs. PROU_M	d__Bacteria.p__Firmicutes.c__Clostridia.o__Clostridiales.f__Clostridiaceae.g__unclassified_Clostridiaceae	PROU_M	2.46033	0.00876149
HC vs. PROU_M	d__Bacteria.p__Proteobacteria.c__Betaproteobacteria.o__Burkholderiales.f__Oxalobacteraceae.g__Oxalobacter	PROU_M	2.33865	0.0361736
HC vs. PROU_M	d__Bacteria.p__Proteobacteria.c__Gammaproteobacteria.o__Enterobacteriales.f__Enterobacteriaceae.g__unidentified_Enterobacteriaceae	PROU_M	2.26038	0.0175187
HC vs. PROU_M	d__Bacteria.p__Proteobacteria.c__Deltaproteobacteria.o__Desulfovibrionales.f__Desulfovibrionaceae.g__Bilophila	HC	2.18853	0.0161518
Comparsion	taxa	Group	LDA	q-value_FDR
PROU_L vs. PROU_M	d__Bacteria.p__Actinobacteria.c__Coriobacteriia.o__Coriobacteriales.f__Coriobacteriaceae	PROU_L	4.25529	0.00697026
PROU_L vs. PROU_M	d__Bacteria.p__Actinobacteria.c__Coriobacteriia.o__Coriobacteriales	PROU_L	4.25529	0.00697026
PROU_L vs. PROU_M	d__Bacteria.p__Actinobacteria.c__Coriobacteriia	PROU_L	4.25529	0.00697026
PROU_L vs. PROU_M	d__Bacteria.p__Actinobacteria.c__Coriobacteriia.o__Coriobacteriales.f__Coriobacteriaceae.g__Collinsella	PROU_L	4.25333	0.0127883
PROU_L vs. PROU_M	d__Bacteria.p__Proteobacteria	PROU_M	4.06103	0.0325027
PROU_L vs. PROU_M	d__Bacteria.p__Proteobacteria.c__Gammaproteobacteria	PROU_M	4.05878	0.0233998
PROU_L vs. PROU_M	d__Bacteria.p__TM7.c__TM7_3.o__unidentified_TM7_3.f__unidentified_TM7_3	PROU_M	3.76787	0.027462
PROU_L vs. PROU_M	d__Bacteria.p__Proteobacteria.c__Gammaproteobacteria.o__Pasteurellales.f__Pasteurellaceae	PROU_M	3.73962	0.000951549
PROU_L vs. PROU_M	d__Bacteria.p__Proteobacteria.c__Gammaproteobacteria.o__Pasteurellales	PROU_M	3.73406	0.000951549
PROU_L vs. PROU_M	d__Bacteria.p__Proteobacteria.c__Gammaproteobacteria.o__Pasteurellales.f__Pasteurellaceae.g__Haemophilus	PROU_M	3.65099	0.000881899
PROU_L vs. PROU_M	d__Bacteria.p__TM7.c__TM7_3.o__unidentified_TM7_3.f__unidentified_TM7_3.g__unidentified_TM7_3	PROU_M	3.61342	0.027462
PROU_L vs. PROU_M	d__Bacteria.p__TM7.c__TM7_3.o__unidentified_TM7_3	PROU_M	3.57125	0.027462
PROU_L vs. PROU_M	d__Bacteria.p__Actinobacteria.c__Actinobacteria.o__Actinomycetales.f__Micrococcaceae	PROU_M	3.2782	0.019147
PROU_L vs. PROU_M	d__Bacteria.p__Actinobacteria.c__Actinobacteria.o__Actinomycetales.f__Micrococcaceae.g__Rothia	PROU_M	3.26445	0.019147
PROU_L vs. PROU_M	d__Bacteria.p__Firmicutes.c__Clostridia.o__Clostridiales.f__Clostridiaceae.g__unidentified_Clostridiaceae	PROU_M	3.11323	0.0156503
PROU_L vs. PROU_M	d__Bacteria.p__Firmicutes.c__Clostridia.o__Clostridiales.f__Veillonellaceae.g__Veillonella	PROU_M	3.02435	0.0288634
PROU_L vs. PROU_M	d__Bacteria.p__Proteobacteria.c__Gammaproteobacteria.o__Xanthomonadales.f__Xanthomonadaceae.g__Stenotrophomonas	PROU_M	3.02007	0.0171232
PROU_L vs. PROU_M	d__Bacteria.p__Bacteroidetes.c__Bacteroidia.o__Bacteroidales.f___Barnesiellaceae_	PROU_L	2.99122	0.0124036
PROU_L vs. PROU_M	d__Bacteria.p__Bacteroidetes.c__Bacteroidia.o__Bacteroidales.f___Barnesiellaceae_.g__unidentified__Barnesiellaceae_	PROU_L	2.97083	0.0219524
PROU_L vs. PROU_M	d__Bacteria.p__Actinobacteria.c__Actinobacteria.o__Actinomycetales	PROU_M	2.86196	0.0330989
PROU_L vs. PROU_M	d__Bacteria.p__Proteobacteria.c__Betaproteobacteria.o__Burkholderiales.f__Comamonadaceae.g__Comamonas	PROU_M	2.85909	0.0339329
PROU_L vs. PROU_M	d__Bacteria.p__Proteobacteria.c__Gammaproteobacteria.o__Pasteurellales.f__Pasteurellaceae.g__Aggregatibacter	PROU_M	2.79897	0.0171232
PROU_L vs. PROU_M	d__Bacteria.p__Actinobacteria.c__Coriobacteriia.o__Coriobacteriales.f__Coriobacteriaceae.g__Atopobium	PROU_M	2.72947	0.0412682
PROU_L vs. PROU_M	d__Bacteria.p__Firmicutes.c__Clostridia.o__Clostridiales.f__Clostridiaceae.g__unclassified_Clostridiaceae	PROU_M	2.64025	0.00107574
PROU_L vs. PROU_M	d__Bacteria.p__Firmicutes.c__Bacilli.o__Gemellales.f__Gemellaceae.g__unidentified_Gemellaceae	PROU_M	2.47462	0.0417807
PROU_L vs. PROU_M	d__Bacteria.p__Firmicutes.c__Clostridia.o__Clostridiales.f___Mogibacteriaceae_.g__unidentified__Mogibacteriaceae_	PROU_L	2.31185	0.0444344
PROU_L vs. PROU_M	d__Bacteria.p__Firmicutes.c__Clostridia.o__Clostridiales.f__Christensenellaceae.g__Christensenella	PROU_L	2.24547	0.0374086
PROU_L vs. PROU_M	d__Bacteria.p__Firmicutes.c__Clostridia.o__Clostridiales.f__Ruminococcaceae.g__Anaerotruncus	PROU_L	2.03708	0.00446322

## Sheet: Table S5
Table S5. CLR-based differential abundance analysis of genera among HC, PROU-L, and PROU-M groups, including pairwise comparisons with FDR correction.
Genus	Comparison	FDR
g__Turicibacter	HC vs. PROU_L	0.00303107
g__Enterobacter	HC vs. PROU_L	0.00606214
g__Klebsiella	HC vs. PROU_L	0.0331942
g__Adlercreutzia	HC vs. PROU_L	0.0403245
g__Turicibacter	HC vs. PROU_M	1.03756e-05
g__Klebsiella	HC vs. PROU_M	0.000358079
g__Adlercreutzia	HC vs. PROU_M	0.000629455
g__Gemmiger	HC vs. PROU_M	0.000875089
g__Ruminococcus	HC vs. PROU_M	0.00100187
g__Mogibacterium	HC vs. PROU_M	0.00170128
g__Haemophilus	HC vs. PROU_M	0.00294704
g__Enterobacter	HC vs. PROU_M	0.00991004
g__Haemophilus	PROU_L vs. PROU_M	0.000839552
g__Adlercreutzia	PROU_L vs. PROU_M	0.0403245

## Sheet: Table S6
Table S6. Benjamini-Hochberg FDR correction to PICRUSt2-derived functional (EC) comparisons between NOR and PROU-L.
ID	NOR_vs_PROU-L_p_val	NOR_vs_PROU-L_p_val_adj
EC:1.1.1.125	0.0225715	0.165696
EC:1.1.1.203	0.0220627	0.165696
EC:1.1.1.215	0.0190181	0.165696
EC:1.1.1.23	0.0136661	0.165696
EC:1.1.1.26	0.044843	0.202034
EC:1.1.1.262	0.0141352	0.165696
EC:1.1.1.264	0.0169938	0.165696
EC:1.1.1.267	0.020308	0.165696
EC:1.1.1.27	0.0457701	0.203418
EC:1.1.1.271	0.0373012	0.186062
EC:1.1.1.284	0.0174445	0.165696
EC:1.1.1.290	0.0250716	0.165696
EC:1.1.1.304	0.0330137	0.177799
EC:1.1.1.305	0.0197599	0.165696
EC:1.1.1.336	0.029475	0.169881
EC:1.1.1.346	0.0340458	0.18128
EC:1.1.1.35	0.0216567	0.165696
EC:1.1.1.380	0.0129026	0.165696
EC:1.1.1.381	0.0239525	0.165696
EC:1.1.1.40	0.0421009	0.197426
EC:1.1.1.76	0.0330137	0.177799
EC:1.1.1.79	0.0109082	0.165696
EC:1.1.1.83	0.00925696	0.165696
EC:1.1.1.85	0.0041294	0.165696
EC:1.1.1.91	0.0130436	0.165696
EC:1.1.1.93	0.00925696	0.165696
EC:1.1.1.94	0.0380991	0.187806
EC:1.1.2.3	0.0138879	0.165696
EC:1.1.5.2	0.017168	0.165696
EC:1.1.5.4	0.0115946	0.165696
EC:1.1.5.6	0.0195594	0.165696
EC:1.1.99.1	0.0211418	0.165696
EC:1.11.1.21	0.0186623	0.165696
EC:1.11.1.9	0.0117386	0.165696
EC:1.13.11.16	0.0214075	0.165696
EC:1.13.11.79	0.0297321	0.169881
EC:1.14.11.17	0.0206624	0.165696
EC:1.14.11.33	0.0191325	0.165696
EC:1.14.11.47	0.0133551	0.165696
EC:1.14.12.17	0.0280485	0.167591
EC:1.14.13.127	0.0216403	0.165696
EC:1.14.13.149	0.0112554	0.165696
EC:1.14.13.81	0.0356814	0.183667
EC:1.14.14.1	0.0255592	0.165696
EC:1.14.14.5	0.00986352	0.165696
EC:1.14.14.9	0.027326	0.167591
EC:1.14.99.46	0.0204522	0.165696
EC:1.15.1.1	0.0451088	0.202362
EC:1.15.1.2	0.00727506	0.165696
EC:1.16.1.3	0.0186634	0.165696
EC:1.16.1.9	0.0187152	0.165696
EC:1.17.1.2	0.00840858	0.165696
EC:1.17.4.2	0.025053	0.165696
EC:1.17.7.1	0.0224796	0.165696
EC:1.17.7.3	0.0224796	0.165696
EC:1.17.99.6	0.0201496	0.165696
EC:1.18.1.2	0.00729731	0.165696
EC:1.18.1.3	0.0207031	0.165696
EC:1.2.1.16	0.00804232	0.165696
EC:1.2.1.19	0.0186967	0.165696
EC:1.2.1.2	0.0215933	0.165696
EC:1.2.1.20	0.00624663	0.165696
EC:1.2.1.21	0.011857	0.165696
EC:1.2.1.22	0.0119286	0.165696
EC:1.2.1.24	0.0187731	0.165696
EC:1.2.1.41	0.00850152	0.165696
EC:1.2.1.60	0.0493971	0.211198
EC:1.2.1.71	0.0107235	0.165696
EC:1.2.1.72	0.0187009	0.165696
EC:1.2.1.79	0.00624663	0.165696
EC:1.2.1.8	0.0104339	0.165696
EC:1.3.1.10	0.0177941	0.165696
EC:1.3.1.12	0.00730249	0.165696
EC:1.3.1.14	0.0303858	0.171949
EC:1.3.1.28	0.0189488	0.165696
EC:1.3.1.34	0.01632	0.165696
EC:1.3.1.78	0.0436217	0.200411
EC:1.3.3.3	0.0191503	0.165696
EC:1.3.5.2	0.0404768	0.19494
EC:1.3.5.3	0.0277423	0.167591
EC:1.3.8.12	0.0237148	0.165696
EC:1.3.99.22	0.0169662	0.165696
EC:1.4.1.3	0.0414356	0.197426
EC:1.4.3.4	0.0254649	0.165696
EC:1.4.3.5	0.0340927	0.18128
EC:1.5.1.2	0.0225756	0.165696
EC:1.5.1.41	0.0186634	0.165696
EC:1.5.1.5	0.0340711	0.18128
EC:1.5.5.2	0.0457711	0.203418
EC:1.6.1.1	0.0187818	0.165696
EC:1.6.5.2	0.0283185	0.167591
EC:1.6.5.3	0.0469094	0.206028
EC:1.6.5.5	0.0205181	0.165696
EC:1.6.99.3	0.0126358	0.165696
EC:1.7.1.15	0.0130171	0.165696
EC:1.7.1.7	0.0255514	0.165696
EC:1.7.2.4	0.0267255	0.167591
EC:1.7.3.3	0.00731703	0.165696
EC:1.7.99.4	0.0213924	0.165696
EC:1.8.1.7	0.0408461	0.195818
EC:1.8.1.8	0.0153074	0.165696
EC:1.8.5.3	0.0349434	0.182496
EC:1.8.7.1	0.0294481	0.169881
EC:1.97.1.4	0.0316316	0.173131
EC:1.97.1.9	0.0314664	0.173131
EC:2.1.1.166	0.024283	0.165696
EC:2.1.1.17	0.0135271	0.165696
EC:2.1.1.174	0.0187201	0.165696
EC:2.1.1.178	0.0164319	0.165696
EC:2.1.1.181	0.0171993	0.165696
EC:2.1.1.182	0.0177672	0.165696
EC:2.1.1.185	0.0243879	0.165696
EC:2.1.1.186	0.0244679	0.165696
EC:2.1.1.189	0.0265431	0.167591
EC:2.1.1.197	0.0191053	0.165696
EC:2.1.1.200	0.0239985	0.165696
EC:2.1.1.207	0.0285466	0.167682
EC:2.1.1.222	0.018606	0.165696
EC:2.1.1.223	0.0101609	0.165696
EC:2.1.1.226	0.00826342	0.165696
EC:2.1.1.227	0.00826342	0.165696
EC:2.1.1.228	0.0307107	0.171949
EC:2.1.1.265	0.0447799	0.202034
EC:2.1.1.266	0.0141615	0.165696
EC:2.1.1.297	0.0297303	0.169881
EC:2.1.1.298	0.0270868	0.167591
EC:2.1.1.33	0.0282945	0.167591
EC:2.1.1.34	0.0229393	0.165696
EC:2.1.1.35	0.0297613	0.169881
EC:2.1.1.61	0.0277958	0.167591
EC:2.1.1.64	0.018606	0.165696
EC:2.1.1.71	0.0135271	0.165696
EC:2.1.1.77	0.0189536	0.165696
EC:2.1.1.79	0.0429899	0.199744
EC:2.1.2.1	0.0244948	0.165696
EC:2.1.2.13	0.0197599	0.165696
EC:2.1.2.9	0.0158323	0.165696
EC:2.1.3.2	0.042242	0.197538
EC:2.2.1.9	0.0261811	0.166715
EC:2.3.1.109	0.0107511	0.165696
EC:2.3.1.118	0.0199482	0.165696
EC:2.3.1.128	0.0291893	0.169395
EC:2.3.1.16	0.0137075	0.165696
EC:2.3.1.193	0.0238627	0.165696
EC:2.3.1.210	0.0186594	0.165696
EC:2.3.1.222	0.0415557	0.197426
EC:2.3.1.242	0.0186385	0.165696
EC:2.3.1.243	0.0238751	0.165696
EC:2.3.1.35	0.0372484	0.186062
EC:2.3.1.41	0.0103293	0.165696
EC:2.3.1.46	0.0441552	0.201006
EC:2.3.1.47	0.0376845	0.186641
EC:2.3.2.2	0.0354672	0.183014
EC:2.3.2.6	0.0176352	0.165696
EC:2.3.3.13	0.000623308	0.165696
EC:2.3.3.9	0.0329483	0.177799
EC:2.4.1.1	0.00481361	0.165696
EC:2.4.1.12	0.0130807	0.165696
EC:2.4.1.15	0.0121428	0.165696
EC:2.4.1.18	0.0401867	0.194094
EC:2.4.1.180	0.0124597	0.165696
EC:2.4.1.227	0.0223208	0.165696
EC:2.4.1.245	0.0421238	0.197426
EC:2.4.1.25	0.0481822	0.208127
EC:2.4.1.289	0.00733616	0.165696
EC:2.4.1.325	0.0186574	0.165696
EC:2.4.1.60	0.0420082	0.197426
EC:2.4.2.2	0.00306101	0.165696
EC:2.4.2.22	0.0157205	0.165696
EC:2.4.2.29	0.0259598	0.166123
EC:2.4.2.4	0.0207539	0.165696
EC:2.4.2.43	0.0186905	0.165696
EC:2.4.2.52	0.00975968	0.165696
EC:2.4.2.8	0.0413273	0.197426
EC:2.4.99.12	0.0221276	0.165696
EC:2.4.99.13	0.0221276	0.165696
EC:2.4.99.14	0.0221276	0.165696
EC:2.4.99.15	0.0221276	0.165696
EC:2.5.1.1	0.0255407	0.165696
EC:2.5.1.10	0.0255407	0.165696
EC:2.5.1.105	0.00363664	0.165696
EC:2.5.1.18	0.0114093	0.165696
EC:2.5.1.19	0.0180192	0.165696
EC:2.5.1.29	0.0204186	0.165696
EC:2.5.1.30	0.0175593	0.165696
EC:2.5.1.31	0.0360811	0.184123
EC:2.5.1.44	0.020122	0.165696
EC:2.5.1.49	0.00707047	0.165696
EC:2.5.1.54	0.0288618	0.168427
EC:2.5.1.68	0.03618	0.184123
EC:2.5.1.90	0.0308365	0.171949
EC:2.6.1.19	0.0307782	0.171949
EC:2.6.1.22	0.0224513	0.165696
EC:2.6.1.42	0.0127093	0.165696
EC:2.6.1.62	0.0394257	0.192886
EC:2.6.1.76	0.042024	0.197426
EC:2.6.1.81	0.01071	0.165696
EC:2.6.1.82	0.032317	0.175399
EC:2.6.1.84	0.0479399	0.208012
EC:2.6.1.87	0.0187658	0.165696
EC:2.7.1.130	0.0218508	0.165696
EC:2.7.1.16	0.00744636	0.165696
EC:2.7.1.167	0.00819132	0.165696
EC:2.7.1.168	0.0457882	0.203418
EC:2.7.1.170	0.0250871	0.165696
EC:2.7.1.19	0.0190623	0.165696
EC:2.7.1.22	0.0237304	0.165696
EC:2.7.1.23	0.0246782	0.165696
EC:2.7.1.26	0.0235204	0.165696
EC:2.7.1.29	0.037592	0.186641
EC:2.7.1.33	0.0392638	0.192641
EC:2.7.1.58	0.012039	0.165696
EC:2.7.1.59	0.0240048	0.165696
EC:2.7.1.73	0.0187213	0.165696
EC:2.7.1.89	0.0186634	0.165696
EC:2.7.10.1	0.00772236	0.165696
EC:2.7.11.5	0.0188452	0.165696
EC:2.7.13.3	0.034681	0.182097
EC:2.7.2.11	0.00949844	0.165696
EC:2.7.2.15	0.0102147	0.165696
EC:2.7.2.3	0.0260087	0.166123
EC:2.7.4.16	0.0429997	0.199744
EC:2.7.4.22	0.0239793	0.165696
EC:2.7.4.23	0.0197952	0.165696
EC:2.7.4.3	0.0235398	0.165696
EC:2.7.6.2	0.0201412	0.165696
EC:2.7.7.1	0.017553	0.165696
EC:2.7.7.18	0.0187352	0.165696
EC:2.7.7.2	0.0235204	0.165696
EC:2.7.7.3	0.0232089	0.165696
EC:2.7.7.38	0.0139824	0.165696
EC:2.7.7.58	0.0191463	0.165696
EC:2.7.7.6	0.0277468	0.167591
EC:2.7.7.61	0.0150255	0.165696
EC:2.7.7.65	0.0431495	0.199764
EC:2.7.7.7	0.0271348	0.167591
EC:2.7.7.70	0.00819132	0.165696
EC:2.7.7.75	0.0241856	0.165696
EC:2.7.7.77	0.0474437	0.207386
EC:2.7.7.8	0.0151459	0.165696
EC:2.7.7.85	0.0259208	0.166123
EC:2.7.7.87	0.028654	0.167682
EC:2.7.8.13	0.0143423	0.165696
EC:2.7.8.37	0.0370815	0.186062
EC:2.7.9.1	0.0479569	0.208012
EC:2.7.9.2	0.00742501	0.165696
EC:2.8.1.1	0.0243364	0.165696
EC:2.8.1.12	0.0302046	0.171487
EC:2.8.1.2	0.0345542	0.182097
EC:2.8.1.7	0.0158708	0.165696
EC:2.8.3.10	0.011993	0.165696
EC:2.8.3.9	0.0219622	0.165696
EC:2.8.4.3	0.0290061	0.168799
EC:2.9.1.1	0.0345641	0.182097
EC:3.1.1.29	0.0498851	0.21285
EC:3.1.1.32	0.019597	0.165696
EC:3.1.1.4	0.019597	0.165696
EC:3.1.1.45	0.0203559	0.165696
EC:3.1.1.5	0.0368712	0.185686
EC:3.1.1.85	0.0474491	0.207386
EC:3.1.11.1	0.0271427	0.167591
EC:3.1.11.2	0.0228437	0.165696
EC:3.1.11.6	0.013275	0.165696
EC:3.1.12.1	0.0124961	0.165696
EC:3.1.13.1	0.024046	0.165696
EC:3.1.2.12	0.0313827	0.173131
EC:3.1.2.28	0.0237945	0.165696
EC:3.1.2.6	0.023421	0.165696
EC:3.1.21.1	0.0181944	0.165696
EC:3.1.21.3	0.0350183	0.182496
EC:3.1.21.7	0.01887	0.165696
EC:3.1.26.3	0.0242895	0.165696
EC:3.1.26.5	0.0298407	0.169881
EC:3.1.27.6	0.0187309	0.165696
EC:3.1.3.10	0.0242693	0.165696
EC:3.1.3.11	0.0440968	0.201006
EC:3.1.3.12	0.0121094	0.165696
EC:3.1.3.18	0.0277806	0.167591
EC:3.1.3.2	0.0114339	0.165696
EC:3.1.3.23	0.0171513	0.165696
EC:3.1.3.26	0.0216017	0.165696
EC:3.1.3.27	0.0151152	0.165696
EC:3.1.3.4	0.0242704	0.165696
EC:3.1.3.45	0.0103767	0.165696
EC:3.1.3.48	0.00776027	0.165696
EC:3.1.3.5	0.0163035	0.165696
EC:3.1.3.6	0.00718221	0.165696
EC:3.1.3.78	0.0103895	0.165696
EC:3.1.3.81	0.0237498	0.165696
EC:3.1.3.82	0.00363617	0.165696
EC:3.1.3.83	0.00363617	0.165696
EC:3.1.3.87	0.0189374	0.165696
EC:3.1.4.14	0.0186077	0.165696
EC:3.1.4.16	0.00718221	0.165696
EC:3.1.4.55	0.0220283	0.165696
EC:3.1.6.14	0.0119018	0.165696
EC:3.1.6.8	0.0425013	0.198308
EC:3.1.7.2	0.0254213	0.165696
EC:3.2.1.1	0.0259579	0.166123
EC:3.2.1.141	0.00830102	0.165696
EC:3.2.1.156	0.0366869	0.185203
EC:3.2.1.17	0.0310369	0.172473
EC:3.2.1.187	0.0418748	0.197426
EC:3.2.1.20	0.0232305	0.165696
EC:3.2.1.28	0.0173576	0.165696
EC:3.2.2.4	0.0207213	0.165696
EC:3.3.2.1	0.0189528	0.165696
EC:3.4.11.1	0.0391799	0.192641
EC:3.4.11.23	0.0238754	0.165696
EC:3.4.13.22	0.0362093	0.184123
EC:3.4.19.13	0.0354672	0.183014
EC:3.4.21.116	0.0464203	0.204738
EC:3.4.21.81	0.0253036	0.165696
EC:3.4.21.92	0.0402086	0.194094
EC:3.4.23.36	0.0121699	0.165696
EC:3.4.23.51	0.0277131	0.167591
EC:3.4.24.55	0.0183603	0.165696
EC:3.4.25.2	0.0243336	0.165696
EC:3.5.1.10	0.0205241	0.165696
EC:3.5.1.105	0.0352156	0.182981
EC:3.5.1.108	0.0481242	0.208127
EC:3.5.1.110	0.0205829	0.165696
EC:3.5.1.118	0.00427437	0.165696
EC:3.5.1.16	0.0121012	0.165696
EC:3.5.1.2	0.0366748	0.185203
EC:3.5.1.42	0.0459384	0.203418
EC:3.5.1.78	0.024027	0.165696
EC:3.5.1.94	0.0224578	0.165696
EC:3.5.1.96	0.0107389	0.165696
EC:3.5.2.17	0.0124363	0.165696
EC:3.5.2.3	0.0421127	0.197426
EC:3.5.2.5	0.0305692	0.171949
EC:3.5.3.23	0.0107237	0.165696
EC:3.5.3.8	0.044231	0.201006
EC:3.5.3.9	0.0105958	0.165696
EC:3.5.4.12	0.0420826	0.197426
EC:3.5.4.19	0.0210961	0.165696
EC:3.5.4.28	0.0177983	0.165696
EC:3.5.4.31	0.0177983	0.165696
EC:3.5.4.32	0.0120964	0.165696
EC:3.5.4.9	0.0340711	0.18128
EC:3.6.1.1	0.0265827	0.167591
EC:3.6.1.23	0.0317223	0.173131
EC:3.6.1.26	0.0187342	0.165696
EC:3.6.1.41	0.0274807	0.167591
EC:3.6.1.45	0.0237983	0.165696
EC:3.6.1.54	0.0174387	0.165696
EC:3.6.1.63	0.0396828	0.192886
EC:3.6.1.65	0.0187321	0.165696
EC:3.6.3.20	0.00689354	0.165696
EC:3.6.3.24	0.0185802	0.165696
EC:3.6.3.28	0.0205284	0.165696
EC:3.6.3.32	0.0111326	0.165696
EC:3.6.3.33	0.0186634	0.165696
EC:3.6.3.36	0.0285347	0.167682
EC:3.6.3.41	0.0380346	0.187806
EC:3.6.3.44	0.00448459	0.165696
EC:3.6.3.8	0.0103571	0.165696
EC:3.6.4.12	0.017513	0.165696
EC:3.7.1.14	0.0214044	0.165696
EC:3.8.1.3	0.00870118	0.165696
EC:4.1.1.17	0.0147934	0.165696
EC:4.1.1.18	0.0352861	0.182981
EC:4.1.1.19	0.0181214	0.165696
EC:4.1.1.32	0.00701697	0.165696
EC:4.1.1.73	0.00925696	0.165696
EC:4.1.1.74	0.0492302	0.210915
EC:4.1.1.85	0.0160824	0.165696
EC:4.1.1.9	0.0485517	0.209292
EC:4.1.1.98	0.0338767	0.18128
EC:4.1.2.19	0.0376784	0.186641
EC:4.1.2.20	0.0145994	0.165696
EC:4.1.2.21	0.0113596	0.165696
EC:4.1.2.5	0.0150412	0.165696
EC:4.1.2.53	0.0198454	0.165696
EC:4.1.3.1	0.0188329	0.165696
EC:4.1.3.24	0.0450122	0.202362
EC:4.1.3.25	0.0214386	0.165696
EC:4.1.3.34	0.0118909	0.165696
EC:4.1.3.36	0.034472	0.182097
EC:4.1.3.39	0.0123206	0.165696
EC:4.1.3.40	0.0188919	0.165696
EC:4.1.99.3	0.0210132	0.165696
EC:4.2.1.10	0.0405929	0.195051
EC:4.2.1.12	0.0192416	0.165696
EC:4.2.1.120	0.0317338	0.173131
EC:4.2.1.148	0.0243477	0.165696
EC:4.2.1.19	0.0183227	0.165696
EC:4.2.1.28	0.0365756	0.185203
EC:4.2.1.32	0.0361851	0.184123
EC:4.2.1.33	0.0435312	0.200411
EC:4.2.1.35	0.0435312	0.200411
EC:4.2.1.40	0.0123301	0.165696
EC:4.2.1.42	0.0149237	0.165696
EC:4.2.1.47	0.0476147	0.207386
EC:4.2.1.51	0.0238671	0.165696
EC:4.2.1.59	0.0441506	0.201006
EC:4.2.1.6	0.0246213	0.165696
EC:4.2.1.68	0.00362422	0.165696
EC:4.2.1.8	0.0280799	0.167591
EC:4.2.1.80	0.0209066	0.165696
EC:4.2.1.83	0.0437794	0.200696
EC:4.2.1.90	0.018128	0.165696
EC:4.2.1.99	0.0203092	0.165696
EC:4.2.2.6	0.0468991	0.206028
EC:4.2.3.1	0.0319435	0.173822
EC:4.2.3.4	0.0280151	0.167591
EC:4.2.3.5	0.0200296	0.165696
EC:4.3.1.15	0.0160798	0.165696
EC:4.3.1.18	0.00982108	0.165696
EC:4.3.1.7	0.019175	0.165696
EC:4.3.2.1	0.0144702	0.165696
EC:4.3.2.2	0.0265376	0.167591
EC:4.3.3.7	0.0199819	0.165696
EC:4.4.1.15	0.0124697	0.165696
EC:4.6.1.1	0.0233899	0.165696
EC:4.6.1.12	0.0179435	0.165696
EC:4.7.1.1	0.0396758	0.192886
EC:4.99.1.1	0.0277734	0.167591
EC:5.1.1.13	0.034788	0.182202
EC:5.1.2.3	0.0186806	0.165696
EC:5.1.3.20	0.0272292	0.167591
EC:5.1.3.22	0.045644	0.203418
EC:5.1.3.32	0.0282262	0.167591
EC:5.2.1.8	0.0445924	0.201773
EC:5.3.1.13	0.0279172	0.167591
EC:5.3.1.14	0.00843884	0.165696
EC:5.3.1.16	0.0212452	0.165696
EC:5.3.1.22	0.0256255	0.165696
EC:5.3.1.28	0.00564737	0.165696
EC:5.3.1.6	0.0207515	0.165696
EC:5.3.1.9	0.044488	0.201736
EC:5.3.2.6	0.00712676	0.165696
EC:5.3.3.14	0.035781	0.183728
EC:5.3.3.2	0.0230713	0.165696
EC:5.3.3.3	0.0317338	0.173131
EC:5.3.3.8	0.0186943	0.165696
EC:5.3.4.1	0.0346237	0.182097
EC:5.4.2.10	0.0248358	0.165696
EC:5.4.2.6	0.0234533	0.165696
EC:5.4.4.2	0.0168588	0.165696
EC:5.4.99.1	0.0475814	0.207386
EC:5.4.99.18	0.0234204	0.165696
EC:5.4.99.25	0.0249047	0.165696
EC:5.4.99.26	0.0372562	0.186062
EC:5.4.99.27	0.0241604	0.165696
EC:5.4.99.5	0.00744645	0.165696
EC:5.4.99.62	0.00287023	0.165696
EC:5.99.1.3	0.0140236	0.165696
EC:6.1.1.1	0.0243106	0.165696
EC:6.1.1.10	0.0286425	0.167682
EC:6.1.1.11	0.0201516	0.165696
EC:6.1.1.15	0.0200152	0.165696
EC:6.1.1.16	0.0244924	0.165696
EC:6.1.1.17	0.0431948	0.199764
EC:6.1.1.19	0.0297758	0.169881
EC:6.1.1.20	0.0207617	0.165696
EC:6.1.1.21	0.0217643	0.165696
EC:6.1.1.3	0.0225564	0.165696
EC:6.1.1.4	0.0221005	0.165696
EC:6.1.1.5	0.0228576	0.165696
EC:6.1.1.7	0.0138992	0.165696
EC:6.1.1.9	0.0239679	0.165696
EC:6.2.1.22	0.00591185	0.165696
EC:6.2.1.26	0.0187896	0.165696
EC:6.3.1.10	0.0166264	0.165696
EC:6.3.1.11	0.0238254	0.165696
EC:6.3.1.2	0.00785443	0.165696
EC:6.3.1.5	0.00944945	0.165696
EC:6.3.1.8	0.024027	0.165696
EC:6.3.2.10	0.0313547	0.173131
EC:6.3.2.12	0.046024	0.203418
EC:6.3.2.17	0.046024	0.203418
EC:6.3.2.3	0.0206814	0.165696
EC:6.3.2.5	0.0224184	0.165696
EC:6.3.2.6	0.01579	0.165696
EC:6.3.2.9	0.0267922	0.167591
EC:6.3.3.1	0.0278987	0.167591
EC:6.3.3.3	0.0158982	0.165696
EC:6.3.4.13	0.0246445	0.165696
EC:6.3.4.19	0.0173398	0.165696
EC:6.3.4.21	0.0396024	0.192886
EC:6.3.4.3	0.0252575	0.165696
EC:6.3.4.4	0.0308605	0.171949
EC:6.3.4.5	0.0114178	0.165696
EC:6.3.5.1	0.0183861	0.165696
EC:6.3.5.10	0.0305978	0.171949
EC:6.3.5.2	0.0489243	0.210033
EC:6.3.5.5	0.0142355	0.165696
EC:6.4.1.4	0.0488285	0.210033
EC:6.4.1.5	0.0397741	0.192886

## Sheet: Table S7
Table S7. Benjamini-Hochberg FDR correction to PICRUSt2-derived functional (EC) comparisons between NOR and PROU-M.
ID	NOR_vs_PROU-M_p_val	NOR_vs_PROU-M_p_val_adj
EC:1.1.1.100	0.00214455	0.0490883
EC:1.1.1.122	0.018986	0.0890526
EC:1.1.1.125	0.0139573	0.0734992
EC:1.1.1.137	0.0195268	0.0906653
EC:1.1.1.14	0.00526859	0.0601941
EC:1.1.1.215	0.0100836	0.0644813
EC:1.1.1.23	0.000828721	0.0413374
EC:1.1.1.261	0.00195044	0.0479913
EC:1.1.1.262	0.00962404	0.0644813
EC:1.1.1.267	0.00255707	0.0505797
EC:1.1.1.284	0.0123218	0.0697954
EC:1.1.1.290	0.00658233	0.0601941
EC:1.1.1.305	0.0103741	0.0644813
EC:1.1.1.336	0.0241037	0.103431
EC:1.1.1.346	0.00658715	0.0601941
EC:1.1.1.35	0.0111757	0.0646769
EC:1.1.1.37	0.0117782	0.0674191
EC:1.1.1.373	0.0499589	0.172428
EC:1.1.1.380	0.00443728	0.0601941
EC:1.1.1.381	0.00575417	0.0601941
EC:1.1.1.40	0.00326215	0.0571547
EC:1.1.1.60	0.00548582	0.0601941
EC:1.1.1.79	0.0089866	0.0644813
EC:1.1.1.83	0.0205418	0.0923497
EC:1.1.1.85	0.00169832	0.0479913
EC:1.1.1.93	0.0205418	0.0923497
EC:1.1.1.94	0.00233808	0.0503733
EC:1.1.1.95	0.000429244	0.0354622
EC:1.1.2.3	0.00444457	0.0601941
EC:1.1.2.4	0.00587471	0.0601941
EC:1.1.5.2	0.0102605	0.0644813
EC:1.1.5.3	0.00964191	0.0644813
EC:1.1.5.4	0.0132066	0.0716108
EC:1.1.5.6	0.0157904	0.0787642
EC:1.1.99.1	0.0157156	0.0785779
EC:1.10.3.3	0.0400723	0.145509
EC:1.11.1.15	0.016261	0.0798622
EC:1.11.1.21	0.00851672	0.0644813
EC:1.11.1.5	0.0400757	0.145509
EC:1.11.1.6	0.00562382	0.0601941
EC:1.11.1.9	0.000331674	0.0353747
EC:1.12.99.6	0.0208316	0.0932354
EC:1.13.11.16	0.0274596	0.113933
EC:1.13.11.49	0.0393032	0.1437
EC:1.14.11.17	0.0159635	0.0792502
EC:1.14.11.33	0.0101472	0.0644813
EC:1.14.11.47	0.0041723	0.0594624
EC:1.14.12.17	0.000418417	0.0354622
EC:1.14.13.127	0.0278751	0.114507
EC:1.14.13.149	0.0105869	0.0644813
EC:1.14.14.5	0.0192851	0.0899828
EC:1.14.14.9	0.0440423	0.156348
EC:1.14.19.3	0.0216273	0.0951872
EC:1.14.99.46	0.016511	0.0806308
EC:1.15.1.1	0.00851163	0.0644813
EC:1.15.1.2	0.000499742	0.0358583
EC:1.16.1.3	0.0100191	0.0644813
EC:1.16.1.9	0.0104754	0.0644813
EC:1.16.3.1	0.0363414	0.134992
EC:1.17.1.2	0.000931251	0.0421464
EC:1.17.4.2	0.0355249	0.132664
EC:1.17.7.1	0.00271486	0.0517057
EC:1.17.7.3	0.00271486	0.0517057
EC:1.17.99.6	0.024946	0.105793
EC:1.18.1.2	0.000473958	0.0354622
EC:1.18.1.3	0.0170847	0.0828235
EC:1.2.1.11	0.0298485	0.118852
EC:1.2.1.16	0.00365408	0.0571547
EC:1.2.1.18	0.0187624	0.0883307
EC:1.2.1.19	0.0100404	0.0644813
EC:1.2.1.2	0.0203315	0.0919968
EC:1.2.1.20	0.00404989	0.0585139
EC:1.2.1.21	0.010592	0.0644813
EC:1.2.1.22	0.0106912	0.0644813
EC:1.2.1.24	0.010432	0.0644813
EC:1.2.1.27	0.0187624	0.0883307
EC:1.2.1.3	2.9842e-05	0.0136509
EC:1.2.1.38	0.0252707	0.106607
EC:1.2.1.41	0.00551847	0.0601941
EC:1.2.1.71	0.00933699	0.0644813
EC:1.2.1.72	0.0100404	0.0644813
EC:1.2.1.79	0.00404989	0.0585139
EC:1.2.1.8	0.0108256	0.0644813
EC:1.2.1.88	0.00582911	0.0601941
EC:1.2.4.2	0.0102964	0.0644813
EC:1.2.5.1	0.0280257	0.114632
EC:1.2.7.1	0.0197085	0.0909455
EC:1.2.7.4	0.0212388	0.0942695
EC:1.3.1.10	0.000942807	0.0421464
EC:1.3.1.12	0.0011863	0.0451873
EC:1.3.1.14	0.00254999	0.0505797
EC:1.3.1.28	0.00953089	0.0644813
EC:1.3.1.34	0.00856684	0.0644813
EC:1.3.1.44	0.0106213	0.0644813
EC:1.3.1.98	0.0108648	0.0644813
EC:1.3.3.3	0.00962814	0.0644813
EC:1.3.3.4	0.024436	0.104359
EC:1.3.4.1	3.47264e-05	0.0136509
EC:1.3.5.2	0.00615494	0.0601941
EC:1.3.5.3	0.00350254	0.0571547
EC:1.3.5.4	0.0121672	0.0692668
EC:1.3.99.26	0.0203314	0.0919968
EC:1.3.99.28	0.0203314	0.0919968
EC:1.3.99.29	0.0203314	0.0919968
EC:1.3.99.31	0.0203314	0.0919968
EC:1.4.1.2	0.00542387	0.0601941
EC:1.4.1.21	0.0262087	0.109815
EC:1.4.1.3	0.0125126	0.0700905
EC:1.4.3.10	0.044805	0.157675
EC:1.4.3.16	0.00277789	0.0519613
EC:1.4.3.5	0.00512183	0.0601941
EC:1.5.1.2	0.00850981	0.0644813
EC:1.5.1.20	0.043287	0.155019
EC:1.5.1.34	0.0366575	0.135925
EC:1.5.1.39	0.0386267	0.141721
EC:1.5.1.41	0.0100191	0.0644813
EC:1.5.1.5	0.0129591	0.0712582
EC:1.5.5.2	0.00230044	0.0502024
EC:1.6.1.1	0.0101017	0.0644813
EC:1.6.5.2	0.00581382	0.0601941
EC:1.6.5.5	0.0087956	0.0644813
EC:1.6.99.3	0.000592395	0.0358583
EC:1.7.1.13	0.00219614	0.0490883
EC:1.7.1.15	0.00655208	0.0601941
EC:1.7.1.6	0.0420092	0.150894
EC:1.7.1.7	0.00201586	0.0479913
EC:1.7.99.4	0.00189128	0.0479913
EC:1.8.1.2	0.0130561	0.0716033
EC:1.8.1.7	0.0139631	0.0734992
EC:1.8.1.8	0.0015351	0.0479913
EC:1.8.1.9	0.00220253	0.0490883
EC:1.8.5.3	0.037069	0.136745
EC:1.8.99.2	0.0441059	0.156348
EC:1.97.1.4	0.00183714	0.0479913
EC:1.97.1.9	0.0228934	0.0997123
EC:2.1.1.10	0.0069755	0.061402
EC:2.1.1.13	0.000388362	0.0353747
EC:2.1.1.163	0.00215097	0.0490883
EC:2.1.1.166	0.00624472	0.0601941
EC:2.1.1.170	0.00516054	0.0601941
EC:2.1.1.172	0.00903738	0.0644813
EC:2.1.1.174	0.0104797	0.0644813
EC:2.1.1.178	0.0106409	0.0644813
EC:2.1.1.181	0.0126105	0.0704507
EC:2.1.1.182	0.0232983	0.100847
EC:2.1.1.186	0.00614079	0.0601941
EC:2.1.1.189	0.00423014	0.0595791
EC:2.1.1.191	0.0455758	0.159798
EC:2.1.1.196	0.0177405	0.0852439
EC:2.1.1.197	0.00113799	0.0451873
EC:2.1.1.199	0.0294262	0.117424
EC:2.1.1.200	0.00589521	0.0601941
EC:2.1.1.201	0.00215097	0.0490883
EC:2.1.1.207	0.00755558	0.0644813
EC:2.1.1.222	0.00819783	0.0644813
EC:2.1.1.223	1.4597e-05	0.0136509
EC:2.1.1.226	0.000600482	0.0358583
EC:2.1.1.227	0.000600482	0.0358583
EC:2.1.1.228	0.0162774	0.0798622
EC:2.1.1.245	0.0288884	0.116164
EC:2.1.1.258	0.0285225	0.115356
EC:2.1.1.265	0.0110447	0.0644813
EC:2.1.1.266	0.00253066	0.0505797
EC:2.1.1.289	0.0177249	0.0852439
EC:2.1.1.297	0.00385891	0.0577458
EC:2.1.1.298	0.00588211	0.0601941
EC:2.1.1.33	0.0178439	0.0853493
EC:2.1.1.34	0.0208723	0.0932354
EC:2.1.1.35	0.0051463	0.0601941
EC:2.1.1.61	0.00604891	0.0601941
EC:2.1.1.64	0.00819783	0.0644813
EC:2.1.1.77	0.00560824	0.0601941
EC:2.1.2.13	0.0103741	0.0644813
EC:2.1.2.9	0.0404222	0.14626
EC:2.1.3.2	0.00453099	0.0601941
EC:2.1.3.6	0.00538798	0.0601941
EC:2.1.4.1	0.0076059	0.0644813
EC:2.3.1.1	0.0103788	0.0644813
EC:2.3.1.109	0.00936063	0.0644813
EC:2.3.1.118	0.00451984	0.0601941
EC:2.3.1.12	0.0132967	0.0716108
EC:2.3.1.129	0.010995	0.0644813
EC:2.3.1.16	0.00785891	0.0644813
EC:2.3.1.169	0.0420632	0.150894
EC:2.3.1.181	0.00367382	0.0571547
EC:2.3.1.184	0.019017	0.0890526
EC:2.3.1.19	0.0290275	0.116426
EC:2.3.1.191	0.0089484	0.0644813
EC:2.3.1.193	0.00588535	0.0601941
EC:2.3.1.210	0.0100204	0.0644813
EC:2.3.1.222	0.0146591	0.0754563
EC:2.3.1.241	0.0151152	0.0772348
EC:2.3.1.242	0.0100297	0.0644813
EC:2.3.1.243	0.00588002	0.0601941
EC:2.3.1.35	0.00124007	0.045578
EC:2.3.1.40	0.0150271	0.0769726
EC:2.3.1.41	0.00408494	0.0586161
EC:2.3.1.46	0.00660842	0.0601941
EC:2.3.1.47	0.00355604	0.0571547
EC:2.3.1.48	0.00166363	0.0479913
EC:2.3.1.57	0.00785225	0.0644813
EC:2.3.1.61	0.0061639	0.0601941
EC:2.3.2.13	0.0134456	0.072227
EC:2.3.2.2	0.00641956	0.0601941
EC:2.3.2.6	0.00115418	0.0451873
EC:2.3.3.1	0.0370744	0.136745
EC:2.3.3.13	0.000616181	0.0358583
EC:2.3.3.14	0.0412421	0.148457
EC:2.3.3.9	0.024859	0.105638
EC:2.4.1.12	0.00695806	0.061402
EC:2.4.1.15	0.00359634	0.0571547
EC:2.4.1.18	0.000854754	0.0416444
EC:2.4.1.180	0.00753196	0.0644813
EC:2.4.1.182	0.00830114	0.0644813
EC:2.4.1.21	0.0281643	0.114632
EC:2.4.1.227	0.020709	0.0929024
EC:2.4.1.25	0.00508977	0.0601941
EC:2.4.1.266	0.0300676	0.118852
EC:2.4.1.325	0.010019	0.0644813
EC:2.4.1.83	0.0394398	0.143948
EC:2.4.2.10	0.000232558	0.0348007
EC:2.4.2.14	0.014529	0.075156
EC:2.4.2.19	0.00680189	0.061402
EC:2.4.2.29	0.0126866	0.0706875
EC:2.4.2.4	0.00691513	0.061402
EC:2.4.2.43	0.00995653	0.0644813
EC:2.4.2.52	0.00484265	0.0601941
EC:2.4.2.7	0.0355216	0.132664
EC:2.4.99.12	0.00198841	0.0479913
EC:2.4.99.13	0.00198841	0.0479913
EC:2.4.99.14	0.00198841	0.0479913
EC:2.4.99.15	0.00198841	0.0479913
EC:2.5.1.1	0.0138857	0.0734992
EC:2.5.1.10	0.0138857	0.0734992
EC:2.5.1.105	0.0201266	0.0919968
EC:2.5.1.18	0.00688724	0.061402
EC:2.5.1.19	0.00275282	0.0519563
EC:2.5.1.29	0.00384583	0.0577458
EC:2.5.1.49	0.000177102	0.0285406
EC:2.5.1.54	0.000966564	0.0421464
EC:2.5.1.55	0.00792536	0.0644813
EC:2.5.1.6	0.000739842	0.0378041
EC:2.5.1.7	0.00549317	0.0601941
EC:2.5.1.72	0.0370567	0.136745
EC:2.5.1.90	0.00133687	0.0466792
EC:2.6.1.11	0.0153683	0.0777697
EC:2.6.1.16	0.022152	0.0970888
EC:2.6.1.19	0.0109322	0.0644813
EC:2.6.1.22	0.00301004	0.0554426
EC:2.6.1.37	0.0241422	0.103431
EC:2.6.1.52	0.00315094	0.0569071
EC:2.6.1.57	0.00727193	0.0630905
EC:2.6.1.62	0.0477186	0.165789
EC:2.6.1.81	0.00933145	0.0644813
EC:2.6.1.82	0.0136066	0.072719
EC:2.6.1.83	0.00520735	0.0601941
EC:2.6.1.87	0.0100062	0.0644813
EC:2.6.1.9	0.0336005	0.127987
EC:2.6.99.2	0.0185838	0.0882312
EC:2.7.1.130	0.0019321	0.0479913
EC:2.7.1.148	0.00728778	0.0630905
EC:2.7.1.16	0.00809717	0.0644813
EC:2.7.1.167	0.00242105	0.0505797
EC:2.7.1.170	0.00447353	0.0601941
EC:2.7.1.184	0.0481253	0.166649
EC:2.7.1.19	0.0101555	0.0644813
EC:2.7.1.20	0.0327477	0.126004
EC:2.7.1.21	0.015305	0.0776369
EC:2.7.1.22	0.00584159	0.0601941
EC:2.7.1.23	0.0132215	0.0716108
EC:2.7.1.25	0.00891948	0.0644813
EC:2.7.1.26	0.0132235	0.0716108
EC:2.7.1.29	0.0114791	0.0658868
EC:2.7.1.33	0.00029459	0.0353747
EC:2.7.1.49	0.0351411	0.131885
EC:2.7.1.5	0.038304	0.141031
EC:2.7.1.51	0.0100953	0.0644813
EC:2.7.1.52	0.0406066	0.146421
EC:2.7.1.58	0.0152599	0.0775959
EC:2.7.1.59	0.00589105	0.0601941
EC:2.7.1.60	0.0224506	0.0981922
EC:2.7.1.73	0.01042	0.0644813
EC:2.7.1.89	0.0100354	0.0644813
EC:2.7.11.1	2.62571e-05	0.0136509
EC:2.7.11.5	0.00975647	0.0644813
EC:2.7.13.3	0.0300596	0.118852
EC:2.7.2.11	0.00320856	0.0571547
EC:2.7.2.15	0.00814025	0.0644813
EC:2.7.2.3	0.0106939	0.0644813
EC:2.7.2.7	0.0311539	0.121909
EC:2.7.2.8	0.0271768	0.113192
EC:2.7.3.9	0.0328653	0.126104
EC:2.7.4.1	0.00163785	0.0479913
EC:2.7.4.16	0.00456436	0.0601941
EC:2.7.4.22	0.0104731	0.0644813
EC:2.7.4.23	0.0156612	0.0785108
EC:2.7.4.3	0.0104819	0.0644813
EC:2.7.4.7	0.0351411	0.131885
EC:2.7.6.2	0.00379254	0.0575752
EC:2.7.7.1	0.00370116	0.0571547
EC:2.7.7.18	0.0036698	0.0571547
EC:2.7.7.2	0.0132235	0.0716108
EC:2.7.7.3	0.0129465	0.0712582
EC:2.7.7.38	0.0123266	0.0697954
EC:2.7.7.58	0.0101614	0.0644813
EC:2.7.7.6	0.00258755	0.0506628
EC:2.7.7.61	0.0040315	0.0585139
EC:2.7.7.65	0.030914	0.121714
EC:2.7.7.7	0.0316241	0.123375
EC:2.7.7.70	0.00242105	0.0505797
EC:2.7.7.73	0.00653543	0.0601941
EC:2.7.7.75	0.00578802	0.0601941
EC:2.7.7.8	0.00371028	0.0571547
EC:2.7.8.13	0.0049335	0.0601941
EC:2.7.8.20	0.00814441	0.0644813
EC:2.7.8.37	0.0300017	0.118852
EC:2.7.9.1	0.021038	0.093776
EC:2.7.9.2	0.00462203	0.0601941
EC:2.8.1.1	0.00511175	0.0601941
EC:2.8.1.12	0.0042992	0.0596478
EC:2.8.1.2	0.00900092	0.0644813
EC:2.8.1.7	0.00343024	0.0571547
EC:2.8.1.8	0.00576703	0.0601941
EC:2.8.3.10	0.00181762	0.0479913
EC:2.8.4.3	0.00363219	0.0571547
EC:2.8.4.5	0.0275673	0.114114
EC:3.1.1.11	0.00132847	0.0466792
EC:3.1.1.32	0.027016	0.112746
EC:3.1.1.4	0.027016	0.112746
EC:3.1.1.45	0.0139613	0.0734992
EC:3.1.1.85	0.00494694	0.0601941
EC:3.1.11.1	0.00599243	0.0601941
EC:3.1.11.2	0.0238662	0.102669
EC:3.1.11.6	0.0107864	0.0644813
EC:3.1.13.1	0.00616444	0.0601941
EC:3.1.2.12	0.0219238	0.0962899
EC:3.1.2.28	0.0140651	0.0738506
EC:3.1.2.6	0.00572398	0.0601941
EC:3.1.21.1	0.0109857	0.0644813
EC:3.1.21.4	0.0290649	0.116426
EC:3.1.21.7	0.0100111	0.0644813
EC:3.1.26.3	0.0109856	0.0644813
EC:3.1.26.5	0.0195978	0.0906653
EC:3.1.27.6	0.0104672	0.0644813
EC:3.1.3.10	0.00578997	0.0601941
EC:3.1.3.12	0.00359177	0.0571547
EC:3.1.3.16	0.00359677	0.0571547
EC:3.1.3.18	0.0443017	0.156777
EC:3.1.3.2	0.00251952	0.0505797
EC:3.1.3.23	0.00658514	0.0601941
EC:3.1.3.26	0.031024	0.121714
EC:3.1.3.27	0.00142753	0.0479913
EC:3.1.3.3	0.0479597	0.16635
EC:3.1.3.4	0.00580243	0.0601941
EC:3.1.3.45	0.0083792	0.0644813
EC:3.1.3.48	0.000554815	0.0358583
EC:3.1.3.5	0.000357089	0.0353747
EC:3.1.3.6	0.00028025	0.0353747
EC:3.1.3.70	0.0440488	0.156348
EC:3.1.3.81	0.00568107	0.0601941
EC:3.1.3.82	0.00186332	0.0479913
EC:3.1.3.83	0.00186332	0.0479913
EC:3.1.3.90	0.0113822	0.0655104
EC:3.1.4.14	0.00997719	0.0644813
EC:3.1.4.16	0.00028025	0.0353747
EC:3.1.4.55	0.00100768	0.042222
EC:3.1.5.1	0.0014498	0.0479913
EC:3.1.7.2	0.00685027	0.061402
EC:3.2.1.1	0.0306431	0.120899
EC:3.2.1.14	0.0406018	0.146421
EC:3.2.1.17	0.0186865	0.0883307
EC:3.2.1.28	0.0110479	0.0644813
EC:3.2.1.40	0.0196045	0.0906653
EC:3.2.1.86	0.0460284	0.160984
EC:3.2.1.91	0.0281464	0.114632
EC:3.2.1.93	0.00999073	0.0644813
EC:3.2.2.20	0.0061273	0.0601941
EC:3.2.2.23	0.028842	0.116164
EC:3.2.2.4	0.00366653	0.0571547
EC:3.3.2.1	0.00953342	0.0644813
EC:3.4.11.1	0.0011665	0.0451873
EC:3.4.11.18	0.00121574	0.0454819
EC:3.4.11.23	0.00588002	0.0601941
EC:3.4.13.19	0.0456131	0.159798
EC:3.4.13.22	0.0251531	0.106456
EC:3.4.15.5	0.0158737	0.0789914
EC:3.4.15.6	0.0462901	0.16163
EC:3.4.16.4	0.0319479	0.123946
EC:3.4.19.11	0.030983	0.121714
EC:3.4.19.13	0.00641956	0.0601941
EC:3.4.19.5	0.0225881	0.0985877
EC:3.4.21.116	0.0111151	0.0646248
EC:3.4.21.81	0.0128386	0.0712582
EC:3.4.21.88	0.0125048	0.0700905
EC:3.4.21.92	0.00694689	0.061402
EC:3.4.23.36	0.00423737	0.0595791
EC:3.4.23.51	0.00754636	0.0644813
EC:3.4.24.15	0.04464	0.157675
EC:3.4.24.40	0.03119	0.121909
EC:3.4.24.55	0.00834309	0.0644813
EC:3.4.24.70	0.0350527	0.131885
EC:3.4.24.78	0.0348189	0.131885
EC:3.4.25.2	0.0143912	0.0748129
EC:3.5.1.10	0.00066569	0.0363709
EC:3.5.1.105	0.00169394	0.0479913
EC:3.5.1.108	0.00964165	0.0644813
EC:3.5.1.110	0.0171182	0.0828235
EC:3.5.1.118	0.00961945	0.0644813
EC:3.5.1.16	0.0019946	0.0479913
EC:3.5.1.2	0.00160405	0.0479913
EC:3.5.1.42	0.000666532	0.0363709
EC:3.5.1.78	0.00613318	0.0601941
EC:3.5.1.88	0.00798217	0.0644813
EC:3.5.1.94	0.0244584	0.104359
EC:3.5.1.96	0.00934647	0.0644813
EC:3.5.2.14	0.0167916	0.0818101
EC:3.5.2.17	0.00921461	0.0644813
EC:3.5.2.3	0.0257676	0.108183
EC:3.5.2.7	0.00809857	0.0644813
EC:3.5.3.12	0.00652201	0.0601941
EC:3.5.3.13	0.0190432	0.0890526
EC:3.5.3.23	0.00934904	0.0644813
EC:3.5.3.6	0.0151943	0.0774502
EC:3.5.3.8	0.0499231	0.172428
EC:3.5.3.9	0.0154908	0.0780125
EC:3.5.4.1	0.000677071	0.0363709
EC:3.5.4.12	0.0357695	0.133103
EC:3.5.4.19	1.16896e-05	0.0136509
EC:3.5.4.28	0.0317676	0.123475
EC:3.5.4.31	0.0317676	0.123475
EC:3.5.4.9	0.0129591	0.0712582
EC:3.6.1.13	0.00628048	0.0601941
EC:3.6.1.15	0.0110495	0.0644813
EC:3.6.1.23	0.00869277	0.0644813
EC:3.6.1.25	0.0471441	0.164064
EC:3.6.1.26	0.00994401	0.0644813
EC:3.6.1.31	0.000704317	0.0368886
EC:3.6.1.41	0.00613241	0.0601941
EC:3.6.1.45	0.00568817	0.0601941
EC:3.6.1.54	0.000985763	0.0421464
EC:3.6.1.63	0.032779	0.126004
EC:3.6.1.65	0.0104411	0.0644813
EC:3.6.1.8	0.0148353	0.0761765
EC:3.6.3.14	0.016345	0.0800067
EC:3.6.3.20	0.0059382	0.0601941
EC:3.6.3.24	0.0213113	0.0943915
EC:3.6.3.27	0.00055392	0.0358583
EC:3.6.3.28	0.0299019	0.118852
EC:3.6.3.32	0.00656321	0.0601941
EC:3.6.3.33	0.0100191	0.0644813
EC:3.6.3.36	0.025366	0.10671
EC:3.6.3.4	0.0142204	0.0741088
EC:3.6.3.41	0.0112898	0.0651573
EC:3.6.4.12	0.0124581	0.0700905
EC:3.6.4.13	0.0161303	0.0795129
EC:3.7.1.12	0.0214899	0.0947817
EC:3.7.1.14	0.0276162	0.114114
EC:4.1.1.11	0.0351827	0.131885
EC:4.1.1.12	0.0286374	0.115598
EC:4.1.1.17	0.00336242	0.0571547
EC:4.1.1.18	0.0178002	0.0853349
EC:4.1.1.19	0.00235636	0.0503733
EC:4.1.1.2	0.0210931	0.0938216
EC:4.1.1.20	0.00402147	0.0585139
EC:4.1.1.32	0.00219149	0.0490883
EC:4.1.1.36	0.033228	0.127263
EC:4.1.1.4	0.0252905	0.106607
EC:4.1.1.55	0.047047	0.163999
EC:4.1.1.73	0.0205418	0.0923497
EC:4.1.1.85	0.00651197	0.0601941
EC:4.1.2.13	0.00428153	0.0596478
EC:4.1.2.20	0.00815528	0.0644813
EC:4.1.2.21	0.0144416	0.0748888
EC:4.1.2.5	0.00255305	0.0505797
EC:4.1.2.53	0.0135044	0.0723574
EC:4.1.3.1	0.00972967	0.0644813
EC:4.1.3.34	0.00162746	0.0479913
EC:4.1.3.36	0.00044521	0.0354622
EC:4.1.3.40	0.00900397	0.0644813
EC:4.1.99.3	0.00715666	0.0624717
EC:4.2.1.1	0.0168871	0.0820847
EC:4.2.1.10	0.0277041	0.114252
EC:4.2.1.11	0.00255916	0.0505797
EC:4.2.1.113	0.00655528	0.0601941
EC:4.2.1.12	0.010355	0.0644813
EC:4.2.1.120	0.00354403	0.0571547
EC:4.2.1.126	0.0282177	0.114632
EC:4.2.1.19	0.000562674	0.0358583
EC:4.2.1.28	0.00865261	0.0644813
EC:4.2.1.30	0.0448564	0.157675
EC:4.2.1.33	0.000361199	0.0353747
EC:4.2.1.35	0.000361199	0.0353747
EC:4.2.1.40	0.00128587	0.0464466
EC:4.2.1.42	0.00833456	0.0644813
EC:4.2.1.49	0.00378307	0.0575752
EC:4.2.1.51	0.00476921	0.0601941
EC:4.2.1.6	0.0186149	0.0882312
EC:4.2.1.8	0.00314707	0.0569071
EC:4.2.1.80	0.0279315	0.114514
EC:4.2.1.90	0.0214764	0.0947817
EC:4.2.1.99	0.00920028	0.0644813
EC:4.2.2.6	0.0146083	0.0753801
EC:4.2.2.9	0.0384817	0.141437
EC:4.2.3.1	0.00915091	0.0644813
EC:4.2.3.4	7.06451e-05	0.0175143
EC:4.2.3.5	0.00391234	0.0581301
EC:4.2.99.18	0.0200419	0.0919968
EC:4.2.99.20	0.00886019	0.0644813
EC:4.3.1.15	0.0123928	0.0699811
EC:4.3.1.18	0.0104291	0.0644813
EC:4.3.1.3	0.0194504	0.0905525
EC:4.3.1.7	0.010645	0.0644813
EC:4.3.2.1	0.043367	0.155041
EC:4.3.2.2	0.0293695	0.117422
EC:4.4.1.15	0.00920326	0.0644813
EC:4.6.1.1	0.00090925	0.0421464
EC:4.6.1.12	0.00783605	0.0644813
EC:4.7.1.1	0.0327565	0.126004
EC:4.99.1.1	0.00351614	0.0571547
EC:5.1.1.3	0.0389215	0.142553
EC:5.1.2.3	0.00936926	0.0644813
EC:5.1.3.13	0.0278359	0.114507
EC:5.1.3.15	0.0230615	0.100029
EC:5.1.3.2	0.0160837	0.0794903
EC:5.1.3.20	0.00370817	0.0571547
EC:5.1.3.30	0.0351904	0.131885
EC:5.1.3.31	0.0351904	0.131885
EC:5.1.3.32	0.0026457	0.0513218
EC:5.1.3.6	0.0357312	0.133103
EC:5.2.1.8	0.000956592	0.0421464
EC:5.3.1.1	0.0068727	0.061402
EC:5.3.1.13	0.00193035	0.0479913
EC:5.3.1.14	5.51112e-05	0.016494
EC:5.3.1.16	0.00173606	0.0479913
EC:5.3.1.17	0.0283056	0.114701
EC:5.3.1.22	0.0118167	0.067455
EC:5.3.1.28	0.00653041	0.0601941
EC:5.3.1.31	0.0347175	0.131763
EC:5.3.2.6	0.0011701	0.0451873
EC:5.3.3.14	0.00584193	0.0601941
EC:5.3.3.2	0.00155636	0.0479913
EC:5.3.3.3	0.00354403	0.0571547
EC:5.3.3.8	0.0100359	0.0644813
EC:5.3.4.1	0.00642058	0.0601941
EC:5.4.2.10	0.02011	0.0919968
EC:5.4.2.2	0.0132641	0.0716108
EC:5.4.2.6	0.0174661	0.084312
EC:5.4.4.2	0.000472726	0.0354622
EC:5.4.99.18	0.0100001	0.0644813
EC:5.4.99.20	0.0137936	0.0734992
EC:5.4.99.25	0.0132799	0.0716108
EC:5.4.99.26	0.0181944	0.0868274
EC:5.4.99.27	0.00606105	0.0601941
EC:5.4.99.28	0.0237889	0.102547
EC:5.4.99.29	0.0237889	0.102547
EC:5.4.99.5	0.00561853	0.0601941
EC:5.4.99.62	0.00016686	0.0285406
EC:5.4.99.9	0.0326797	0.126004
EC:5.99.1.2	0.0448472	0.157675
EC:5.99.1.3	0.000120381	0.0246455
EC:6.1.1.10	0.00139693	0.0479764
EC:6.1.1.11	0.0070865	0.0621181
EC:6.1.1.12	0.00180841	0.0479913
EC:6.1.1.15	0.0047014	0.0601941
EC:6.1.1.16	0.0154165	0.0778255
EC:6.1.1.17	0.00508442	0.0601941
EC:6.1.1.19	0.00485214	0.0601941
EC:6.1.1.20	0.0109782	0.0644813
EC:6.1.1.21	0.0107452	0.0644813
EC:6.1.1.4	0.0088016	0.0644813
EC:6.1.1.5	0.0246788	0.105085
EC:6.1.1.9	0.0141764	0.0740637
EC:6.2.1.20	0.0160878	0.0794903
EC:6.2.1.22	0.00301692	0.0554426
EC:6.2.1.26	0.000375887	0.0353747
EC:6.3.1.11	0.0229858	0.0999072
EC:6.3.1.2	0.00223723	0.0493368
EC:6.3.1.5	0.00164935	0.0479913
EC:6.3.1.8	0.00613318	0.0601941
EC:6.3.2.1	0.0322047	0.124711
EC:6.3.2.10	0.0396131	0.14433
EC:6.3.2.12	0.0335979	0.127987
EC:6.3.2.17	0.0335979	0.127987
EC:6.3.2.29	0.0435976	0.155335
EC:6.3.2.3	0.00950413	0.0644813
EC:6.3.2.30	0.0435976	0.155335
EC:6.3.2.5	0.0156647	0.0785108
EC:6.3.2.6	0.0128588	0.0712582
EC:6.3.2.8	0.0340658	0.129524
EC:6.3.2.9	0.0274635	0.113933
EC:6.3.3.1	0.028234	0.114632
EC:6.3.3.2	0.000129404	0.0246455
EC:6.3.3.3	0.0106383	0.0644813
EC:6.3.4.13	0.0141291	0.074001
EC:6.3.4.14	0.00961655	0.0644813
EC:6.3.4.15	7.52403e-05	0.0175143
EC:6.3.4.19	0.0184819	0.0879988
EC:6.3.4.2	0.0403223	0.146151
EC:6.3.4.20	0.0091348	0.0644813
EC:6.3.4.21	0.0109212	0.0644813
EC:6.3.4.3	0.0111358	0.0646248
EC:6.3.4.5	0.00547996	0.0601941
EC:6.3.5.1	3.90956e-05	0.0136509
EC:6.3.5.2	0.00762521	0.0644813
EC:6.3.5.5	0.0202541	0.0919968
EC:6.3.5.6	0.00599258	0.0601941
EC:6.3.5.7	0.00596887	0.0601941

## Sheet: Table S8
Table S8. Benjamini-Hochberg FDR correction to PICRUSt2-derived functional (EC) comparisons between PROU-L and PROU-M.
ID	PROU-L_vs_PROU-M_p_val	PROU-L_vs_PROU-M_p_val_adj
EC:1.1.1.122	0.0256741	0.967588
EC:1.1.1.137	0.00873689	0.967588
EC:1.1.1.159	0.0144195	0.967588
EC:1.1.1.261	0.0195087	0.967588
EC:1.1.1.291	0.0116169	0.967588
EC:1.1.1.306	0.0390061	0.967588
EC:1.1.2.4	0.00605103	0.967588
EC:1.10.9.1	0.0422119	0.967588
EC:1.13.11.11	0.0299815	0.967588
EC:1.13.11.6	0.02992	0.967588
EC:1.13.11.79	0.0386283	0.967588
EC:1.14.13.83	0.0134013	0.967588
EC:1.14.13.9	0.0405955	0.967588
EC:1.2.1.10	0.0401569	0.967588
EC:1.2.1.3	0.0298794	0.967588
EC:1.2.1.58	0.00611625	0.967588
EC:1.2.99.7	0.0376392	0.967588
EC:1.3.1.44	0.0421032	0.967588
EC:1.3.4.1	0.0226467	0.967588
EC:1.3.99.26	0.0115362	0.967588
EC:1.3.99.28	0.0115362	0.967588
EC:1.3.99.29	0.0115362	0.967588
EC:1.3.99.31	0.0115362	0.967588
EC:1.4.1.2	0.0484922	0.967588
EC:1.4.1.24	0.0231858	0.967588
EC:1.4.3.19	0.035395	0.967588
EC:1.5.1.39	0.0441998	0.967588
EC:1.7.7.2	0.0480104	0.967588
EC:1.8.1.15	0.0404458	0.967588
EC:1.8.98.1	0.0424327	0.967588
EC:1.8.99.2	0.0296973	0.967588
EC:2.1.1.13	0.0117901	0.967588
EC:2.1.1.152	0.0344923	0.967588
EC:2.1.1.17	0.0335758	0.967588
EC:2.1.1.242	0.0479918	0.967588
EC:2.1.1.245	0.0367992	0.967588
EC:2.1.1.258	0.0368571	0.967588
EC:2.1.1.71	0.0335758	0.967588
EC:2.1.3.6	0.00657874	0.967588
EC:2.3.1.169	0.0447773	0.967588
EC:2.3.1.184	0.0286057	0.967588
EC:2.3.1.189	0.0434775	0.967588
EC:2.3.1.48	0.00982405	0.967588
EC:2.3.3.14	0.0210169	0.967588
EC:2.4.1.250	0.0424013	0.967588
EC:2.4.1.289	0.0407464	0.967588
EC:2.4.1.83	0.0263621	0.967588
EC:2.4.2.19	0.00272662	0.967588
EC:2.5.1.72	0.0174308	0.967588
EC:2.6.1.11	0.0443039	0.967588
EC:2.7.1.14	0.0438003	0.967588
EC:2.7.1.71	0.0441672	0.967588
EC:2.7.1.83	0.015732	0.967588
EC:2.7.11.1	0.00561396	0.967588
EC:2.7.4.1	0.00742783	0.967588
EC:2.7.7.73	0.0248074	0.967588
EC:3.1.3.90	0.0253725	0.967588
EC:3.1.5.1	0.0160472	0.967588
EC:3.13.1.1	0.0477698	0.967588
EC:3.2.1.14	0.0216023	0.967588
EC:3.2.1.141	0.0310541	0.967588
EC:3.2.1.156	0.0287888	0.967588
EC:3.2.1.185	0.0390321	0.967588
EC:3.2.1.187	0.0396391	0.967588
EC:3.2.1.41	0.0256339	0.967588
EC:3.2.1.70	0.0413269	0.967588
EC:3.2.1.99	0.0173002	0.967588
EC:3.4.15.6	0.019312	0.967588
EC:3.4.19.11	0.0067477	0.967588
EC:3.5.1.103	0.0381358	0.967588
EC:3.5.1.11	0.0479036	0.967588
EC:3.5.1.115	0.0424013	0.967588
EC:3.5.1.23	0.0297971	0.967588
EC:3.5.2.18	0.0131848	0.967588
EC:3.5.3.12	0.016326	0.967588
EC:3.5.3.13	0.0118101	0.967588
EC:3.5.3.3	0.0431409	0.967588
EC:3.6.1.15	0.0249065	0.967588
EC:3.6.1.31	0.0407633	0.967588
EC:3.6.3.27	0.0448598	0.967588
EC:3.6.3.44	0.0134795	0.967588
EC:3.7.1.5	0.0347305	0.967588
EC:3.8.1.5	0.0376422	0.967588
EC:4.1.1.2	0.0401724	0.967588
EC:4.1.1.4	0.00961901	0.967588
EC:4.1.2.13	0.0347555	0.967588
EC:4.1.3.25	0.0336487	0.967588
EC:4.2.1.68	0.0345087	0.967588
EC:6.3.1.13	0.0436391	0.967588
EC:6.3.2.29	0.0170569	0.967588
EC:6.3.2.30	0.0170569	0.967588
EC:6.3.4.14	0.015837	0.967588
EC:6.3.4.15	0.0269459	0.967588

## Sheet: Table S9
Table S9. Benjamini-Hochberg FDR correction to PICRUSt2-derived functional (KEGG pathway) comparisons between NOR and PROU-L.
ID	NOR_vs_PROU-L_p_val	NOR_vs_PROU-L_p_val_adj
ko00030	0.016501	0.178289
ko00053	0.0140637	0.178289
ko00130	0.0226595	0.178289
ko00195	0.0238876	0.178289
ko00240	0.0208525	0.178289
ko00250	0.0349329	0.178289
ko00270	0.0139663	0.178289
ko00290	0.0186081	0.178289
ko00300	0.0222114	0.178289
ko00340	0.0347986	0.178289
ko00350	0.00750459	0.178289
ko00360	0.00277952	0.178289
ko00362	0.0103238	0.178289
ko00471	0.0424348	0.192035
ko00480	0.0143441	0.178289
ko00540	0.0247179	0.178289
ko00550	0.0205807	0.178289
ko00600	0.0418895	0.192035
ko00620	0.0371135	0.178289
ko00621	0.0341894	0.178289
ko00627	0.0344074	0.178289
ko00670	0.0254173	0.178289
ko00730	0.0334333	0.178289
ko00770	0.0437213	0.192035
ko00900	0.0337092	0.178289
ko00930	0.0132635	0.178289
ko00970	0.0183257	0.178289
ko01051	0.0363281	0.178289
ko01053	0.0147446	0.178289
ko03010	0.0267594	0.178289
ko03018	0.0338591	0.178289
ko03020	0.0243728	0.178289
ko03030	0.0446593	0.192035
ko03060	0.0373163	0.178289
ko03410	0.0307597	0.178289
ko03420	0.0216329	0.178289
ko03430	0.0244042	0.178289
ko03440	0.0329789	0.178289
ko04112	0.0325989	0.178289
ko04910	0.00140533	0.178289

[truncated: 9 more sheets: Table S10, Table S11, Table S12, Table S13, Table S14, Table S15, Table S16, Table S17, Table S18]
